# Supplementary material for: Hybrid sequencing and map finding (HySeMaFi): optional strategies for extensively deciphering gene splicing and expression in organisms without reference genome
Source: Sci Rep. 2017 Mar 8;7:43793. doi: 10.1038/srep43793 (PMC5341560; doi:10.1038/srep43793)
Supplement: Supplementary Dataset 1 [file srep43793-s2.xls]

## Sheet: 工作表1
Gene	alternative_splicing_No	NR_Annotation	NR_Evalue
comp100848_c0_seq3	20	Soluble inorganic pyrophosphatase [Medicago truncatula]	1.6371e-108
comp102246_c1_seq2	13	unnamed protein product [Vitis vinifera]	0
comp102754_c0_seq3	12	hypothetical protein VITISV_011978 [Vitis vinifera]	2.18115e-32
comp103844_c0_seq1	20	single-stranded DNA binding protein precursor [Solanum tuberosum]	4.29617e-83
comp104424_c0_seq2	7	predicted protein [Populus trichocarpa]	2.67092e-106
comp105415_c0_seq2	6	predicted protein [Populus trichocarpa]	4.78801e-167
comp105485_c1_seq2	5	PREDICTED: uncharacterized protein LOC100264906 [Vitis vinifera]	8.4487e-131
comp105509_c0_seq1	9	GRAS6 protein [Solanum lycopersicum]	0
comp105512_c0_seq3	7	mitochondrial import receptor-like protein [Nicotiana tabacum]	1.20663e-101
comp105516_c0_seq3	5	PREDICTED: KH domain-containing protein At4g18375 [Vitis vinifera]	0
comp105533_c0_seq1	14	hypothetical protein VITISV_032062 [Vitis vinifera]	1.886e-95
comp105723_c1_seq3	4	glutathione synthetase, chloroplastic [Solanum lycopersicum]	8.8251e-148
comp105774_c0_seq6	6	dead box ATP-dependent RNA helicase, putative [Ricinus communis]	0
comp105812_c0_seq2	4	PREDICTED: transcription factor bHLH63-like [Vitis vinifera]	5.14249e-31
comp105824_c0_seq1	27	sugar transporter ERD6-like 4 [Arabidopsis thaliana]	7.18921e-141
comp105835_c0_seq1	10	PREDICTED: uncharacterized protein LOC100807327 [Glycine max]	1.46931e-68
comp105850_c0_seq4	13	ATP-dependent RNA helicase, putative [Ricinus communis]	0
comp105858_c0_seq2	8	PREDICTED: uncharacterized protein LOC100842365 [Brachypodium distachyon]	3.56625e-18
comp105900_c0_seq5	7	PREDICTED: protein KIAA0664 homolog [Vitis vinifera]	0
comp105942_c0_seq6	6	phosphoribosylanthranilate isomerase [Solanum pennellii]	1.40865e-142
comp105948_c0_seq2	7	Myb-like DNA-binding protein, putative [Solanum demissum]	3.10563e-76
comp105977_c0_seq3	4	unnamed protein product [Vitis vinifera]	0
comp105985_c0_seq8	21	conserved hypothetical protein [Ricinus communis]	4.30331e-27
comp105991_c0_seq1	11	unnamed protein product [Vitis vinifera]	5.49605e-131
comp106026_c0_seq4	6	hypothetical protein VITISV_010788 [Vitis vinifera]	8.18688e-92
comp106074_c0_seq4	4	PREDICTED: general transcription factor IIE subunit 1-like [Vitis vinifera]	1.04459e-161
comp106093_c0_seq2	14	Hop-interacting protein THI119 [Solanum lycopersicum]	3.32716e-86
comp106121_c0_seq1	10	PREDICTED: uncharacterized protein LOC100251416 [Vitis vinifera]	4.63507e-61
comp106182_c0_seq3	4	unknown [Medicago truncatula]	2.33211e-37
comp106202_c0_seq1	18	Myb-like protein [Nicotiana tabacum]	6.74526e-74
comp106216_c0_seq5	8	GRAS4 protein [Solanum lycopersicum]	0
comp106247_c0_seq8	4	PREDICTED: THO complex subunit 5 homolog [Vitis vinifera]	0
comp106333_c1_seq2	4	PREDICTED: protein GRIP [Vitis vinifera]	0
comp106346_c0_seq4	8	unnamed protein product [Vitis vinifera]	1.89425e-159
comp106990_c0_seq11	4	PREDICTED: uncharacterized protein LOC100248068 [Vitis vinifera]	4.11127e-73
comp107189_c2_seq1	17	conserved hypothetical protein [Ricinus communis]	1.4768e-35
comp107839_c0_seq17	4	UPA22 [Capsicum annuum]	4.6672e-41
comp107945_c0_seq22	7	RecName: Full=Soluble starch synthase 1, chloroplastic/amyloplastic; AltName: Full=Soluble starch synthase I; Short=SS I; Flags: Precursor	0
comp109204_c0_seq4	4	PREDICTED: glucan endo-1,3-beta-glucosidase 4-like [Vitis vinifera]	0
comp110277_c2_seq1	4	predicted protein [Populus trichocarpa]	9.63792e-115
comp110787_c0_seq6	5	PREDICTED: serine/threonine-protein kinase MHK-like, partial [Vitis vinifera]	0
comp110926_c0_seq13	8	PREDICTED: uncharacterized protein LOC100815566 [Glycine max]	7.46452e-65
comp110970_c0_seq2	6	unnamed protein product [Vitis vinifera]	0
comp111161_c0_seq6	10	PREDICTED: serine/threonine-protein kinase At5g01020-like [Vitis vinifera]	0
comp111423_c1_seq14	6	PREDICTED: uncharacterized LOC100260232 [Vitis vinifera]	7.74386e-81
comp111505_c0_seq6	6	PREDICTED: digestive organ expansion factor homolog [Vitis vinifera]	0
comp111693_c0_seq6	24	uncharacterized protein LOC100796102 [Glycine max]	1.10346e-166
comp112873_c0_seq6	9	conserved hypothetical protein [Ricinus communis]	6.93618e-40
comp113229_c3_seq25	5	geranyl pyrophosphate synthase [Solanum lycopersicum]	3.89075e-92
comp113232_c0_seq4	4	sphingosine kinase [Lotus japonicus]	0
comp113277_c0_seq2	5	Ubiquitin carboxyl-terminal hydrolase [Medicago truncatula]	0
comp113778_c0_seq2	12	pyrimidine 2 [Arabidopsis thaliana]	1.27509e-160
comp114227_c0_seq1	5	predicted protein [Populus trichocarpa]	2.59177e-102
comp115765_c0_seq2	5	hypothetical protein [Solanum demissum]	1.39678e-131
comp115987_c0_seq3	4	conserved hypothetical protein [Ricinus communis]	6.19933e-138
comp116209_c0_seq3	8	PREDICTED: uncharacterized protein LOC100248838 [Vitis vinifera]	1.2888e-61
comp116248_c0_seq5	6	uncharacterized protein LOC100803175 [Glycine max]	2.14956e-18
comp116541_c1_seq4	17	jasmonate ZIM-domain protein 2 [Nicotiana tabacum]	3.7843e-66
comp116924_c0_seq1	5	Protein AFR, putative [Ricinus communis]	0
comp117243_c0_seq5	4	Mitogen-activated protein kinase organizer [Medicago truncatula]	6.62797e-88
comp117286_c0_seq2	10	peroxisomal targeting signal 1 receptor [Nicotiana tabacum]	0
comp117309_c0_seq8	8	PREDICTED: translin-associated protein X-like isoform 1 [Vitis vinifera]	1.09284e-97
comp117335_c0_seq4	22	unnamed protein product [Vitis vinifera]	1.1798e-127
comp117425_c0_seq31	14	Similar to beta-glucosidases [Arabidopsis thaliana]	1.08019e-131
comp117431_c0_seq7	11	PREDICTED: BTB/POZ domain-containing protein At1g67900-like [Vitis vinifera]	0
comp117670_c0_seq1	4	PREDICTED: uncharacterized protein LOC100248920 [Vitis vinifera]	4.27218e-127
comp117863_c1_seq4	5	hypothetical protein VITISV_039450 [Vitis vinifera]	8.44528e-51
comp117925_c0_seq1	12	hypothetical protein VITISV_013890 [Vitis vinifera]	1.85796e-112
comp118046_c0_seq2	4	ubiquitin-protein ligase, putative [Ricinus communis]	0
comp118081_c0_seq4	16	nucleic acid binding protein, putative [Ricinus communis]	2.42482e-93
comp118097_c0_seq2	10	PREDICTED: transportin-1-like isoform 2 [Glycine max]	0
comp118115_c0_seq2	5	unnamed protein product [Vitis vinifera]	0
comp118152_c0_seq3	8	predicted protein [Populus trichocarpa]	0
comp118201_c0_seq1	6	unnamed protein product [Vitis vinifera]	2.84482e-140
comp118418_c1_seq11	9	PREDICTED: E3 ubiquitin-protein ligase HERC2 [Vitis vinifera]	1.08935e-142
comp118477_c0_seq2	10	hypothetical protein VITISV_021080 [Vitis vinifera]	7.48978e-76
comp118493_c0_seq5	6	Palmitoyltransferase TIP1, putative [Ricinus communis]	2.59619e-167
comp118899_c0_seq4	5	hypothetical protein MTR_2g069500 [Medicago truncatula]	8.2407e-135
comp118932_c0_seq16	11	metal transporter [Nicotiana tabacum]	1.26643e-133
comp119078_c0_seq7	12	PREDICTED: F-box/kelch-repeat protein At3g61590 [Vitis vinifera]	0
comp119111_c1_seq28	7	conserved hypothetical protein [Ricinus communis]	8.16197e-93
comp119214_c0_seq15	12	JHL07K02.13 [Jatropha curcas]	0
comp119327_c0_seq14	4	hypothetical protein ARALYDRAFT_332565 [Arabidopsis lyrata subsp. lyrata]	3.33099e-84
comp119643_c0_seq3	8	protease-like protein [Arabidopsis thaliana]	6.26891e-117
comp119816_c0_seq9	6	RelA-SpoT like protein RSH1 [Nicotiana tabacum]	0
comp119859_c0_seq3	5	CTP synthase [Medicago truncatula]	0
comp119970_c0_seq4	5	hypothetical protein [Arabidopsis thaliana]	2.00921e-40
comp120010_c0_seq6	4	PREDICTED: lariat debranching enzyme [Vitis vinifera]	0
comp120066_c0_seq4	10	hypothetical protein VITISV_039450 [Vitis vinifera]	7.28069e-78
comp120318_c0_seq8	8	PREDICTED: syntaxin-22 [Vitis vinifera]	6.34734e-43
comp120324_c0_seq2	4	predicted protein [Populus trichocarpa]	1.98745e-89
comp120393_c1_seq1	8	PREDICTED: protein phosphatase 2C 16-like [Vitis vinifera]	3.63759e-87
comp120483_c0_seq6	5	PREDICTED: uncharacterized protein LOC100255982 [Vitis vinifera]	0
comp120507_c1_seq5	5	light-harvesting complex II protein Lhcb7 [Populus trichocarpa]	5.23294e-68
comp120542_c0_seq16	4	PREDICTED: 6-phosphofructokinase 3-like [Vitis vinifera]	1.37771e-132
comp120600_c1_seq5	8	0	0
comp120737_c1_seq2	12	PREDICTED: ATP-dependent DNA helicase pcrA-like [Vitis vinifera]	0
comp120768_c0_seq6	9	Male sterility protein, putative [Ricinus communis]	1.83824e-105
comp120961_c0_seq11	6	hypothetical protein VITISV_002357 [Vitis vinifera]	7.0217e-63
comp121141_c0_seq6	10	hypothetical protein VITISV_022466 [Vitis vinifera]	1.55712e-53
comp121185_c1_seq2	7	hypothetical protein VITISV_004662 [Vitis vinifera]	6.48175e-137
comp121931_c0_seq10	9	PREDICTED: zinc finger protein 4-like [Vitis vinifera]	6.61502e-82
comp121972_c1_seq7	12	aquaporin NIP6-1 [Arabidopsis thaliana]	6.06141e-52
comp122143_c0_seq18	10	conserved hypothetical protein [Ricinus communis]	9.61287e-94
comp122154_c0_seq22	4	PREDICTED: protein ABIL2-like [Vitis vinifera]	4.52602e-88
comp122388_c5_seq12	9	unknown [Populus trichocarpa x Populus deltoides]	2.02442e-164
comp122555_c0_seq3	4	uncharacterized protein LOC100305540 [Glycine max]	7.17269e-12
comp122652_c0_seq21	15	ataxin-2 related protein [Ipomoea nil]	0
comp122653_c1_seq1	13	hypothetical protein VITISV_027174 [Vitis vinifera]	0
comp122684_c0_seq1	103	DnaJ-like protein-like [Solanum tuberosum]	0
comp122825_c0_seq1	120	hypothetical protein MTR_5g051010 [Medicago truncatula]	2.84934e-108
comp122874_c0_seq47	6	Eukaryotic translation initiation factor 3 subunit, putative [Ricinus communis]	1.05352e-151
comp122879_c1_seq15	12	CYP82M1v1 [Nicotiana tabacum]	1.09726e-76
comp122893_c0_seq3	14	conserved hypothetical protein [Ricinus communis]	1.87601e-53
comp122913_c1_seq10	7	PREDICTED: uncharacterized protein LOC100266395 [Vitis vinifera]	3.88065e-85
comp123056_c0_seq18	5	PREDICTED: cleft lip and palate transmembrane protein 1 homolog [Vitis vinifera]	0
comp123153_c0_seq2	5	unknown [Lotus japonicus]	4.49158e-10
comp123392_c1_seq25	12	PREDICTED: uncharacterized protein LOC100246702 [Vitis vinifera]	0
comp123442_c0_seq5	5	WRKY transcription factor-30 [Capsicum annuum]	5.63619e-171
comp123451_c0_seq19	5	PREDICTED: uncharacterized protein LOC100250801 [Vitis vinifera]	2.07352e-45
comp123480_c1_seq10	8	unnamed protein product [Vitis vinifera]	7.63655e-90
comp123639_c1_seq16	4	uncharacterized protein LOC100809549 [Glycine max]	2.88153e-37
comp123696_c1_seq3	7	PREDICTED: nuclear export mediator factor Nemf-like [Vitis vinifera]	0
comp123755_c0_seq27	4	neutral/alkaline invertase 2 [Orobanche ramosa]	1.95362e-111
comp123973_c0_seq1	14	predicted protein [Populus trichocarpa]	1.96527e-24
comp123984_c0_seq6	4	PREDICTED: uncharacterized protein LOC100242253 [Vitis vinifera]	0
comp124059_c0_seq7	9	PREDICTED: IAA-alanine resistance protein 1 [Vitis vinifera]	4.28609e-68
comp124239_c0_seq1	6	PREDICTED: anthranilate phosphoribosyltransferase [Vitis vinifera]	0
comp124373_c0_seq23	6	polypyrimidine tract-binding protein 7 [Solanum tuberosum]	1.31494e-120
comp124415_c0_seq24	13	PREDICTED: protein RIC1 homolog isoform 1 [Vitis vinifera]	0
comp124502_c0_seq35	6	PREDICTED: transmembrane protein 56-like [Vitis vinifera]	2.93061e-78
comp124544_c0_seq2	7	putative zinc ion binding protein [Capsicum annuum]	1.45215e-67
comp124700_c1_seq4	11	fructose 1,6, bisphosphate aldolase [Salicornia herbacea]	0
comp124774_c0_seq15	5	S-adenosylmethionine-dependent methyltransferase, putative [Ricinus communis]	5.20637e-35
comp124877_c0_seq8	15	PREDICTED: serine/threonine-protein phosphatase 6 regulatory subunit 3-like [Vitis vinifera]	0
comp124955_c0_seq7	9	PREDICTED: omega-amidase NIT2-like [Vitis vinifera]	3.75339e-108
comp124994_c0_seq14	6	set domain protein, putative [Ricinus communis]	1.99467e-21
comp125125_c0_seq1	13	PERK1-like protein kinase [Nicotiana tabacum]	0
comp125200_c0_seq7	9	unnamed protein product [Vitis vinifera]	0
comp125227_c0_seq9	4	PREDICTED: transmembrane and coiled-coil domain-containing protein 4 [Vitis vinifera]	5.89319e-112
comp125230_c0_seq18	8	serine protease-like protein [Nicotiana tabacum]	0
comp125245_c0_seq17	8	PREDICTED: probable polyamine oxidase 4-like [Glycine max]	7.8957e-90
comp125299_c0_seq1	8	PREDICTED: cullin-4 [Vitis vinifera]	0
comp125312_c2_seq40	4	PREDICTED: geranylgeranyl transferase type-2 subunit beta-like [Glycine max]	5.80956e-92
comp125358_c0_seq29	4	predicted protein [Populus trichocarpa]	9.12032e-113
comp125438_c0_seq24	4	leucine-rich repeat family protein [Solanum lycopersicum]	0
comp125704_c0_seq2	15	unnamed protein product [Vitis vinifera]	0
comp125894_c0_seq1	7	PREDICTED: leucine-rich repeat extensin-like protein 4-like [Glycine max]	3.49525e-147
comp125989_c0_seq5	8	SPM1 protein [Solanum lycopersicum]	0
comp126248_c1_seq27	7	hypothetical protein VITISV_015320 [Vitis vinifera]	0
comp126248_c1_seq88	15	fructokinase-like protein 2 [Nicotiana benthamiana]	0
comp126285_c0_seq69	7	pre-mRNA-processing factor 39 [Arabidopsis thaliana]	5.54016e-174
comp126341_c0_seq13	9	predicted protein [Populus trichocarpa]	2.13436e-143
comp126621_c0_seq29	4	hypothetical protein VITISV_004991 [Vitis vinifera]	0
comp126824_c1_seq26	19	PREDICTED: cytochrome P450 734A1 [Vitis vinifera]	3.41173e-163
comp126836_c5_seq60	8	nucleic acid binding protein, putative [Ricinus communis]	3.51591e-91
comp126877_c1_seq15	12	PREDICTED: protein disulfide isomerase-like 1-6 [Vitis vinifera]	0
comp126908_c2_seq26	5	hypothetical protein ARALYDRAFT_483987 [Arabidopsis lyrata subsp. lyrata]	8.32901e-87
comp127025_c0_seq12	20	PREDICTED: L-ascorbate oxidase homolog [Glycine max]	0
comp127078_c0_seq38	8	PREDICTED: GATA transcription factor 24-like [Vitis vinifera]	2.31298e-44
comp127116_c0_seq71	14	conserved hypothetical protein [Ricinus communis]	6.40122e-36
comp127156_c0_seq6	22	PREDICTED: dihydroflavonol-4-reductase-like [Glycine max]	9.33519e-102
comp127243_c0_seq1	12	protein kinase MK5 [Mesembryanthemum crystallinum]	4.23076e-127
comp127243_c0_seq19	6	protein kinase MK5 [Mesembryanthemum crystallinum]	1.11252e-126
comp127244_c0_seq59	4	PREDICTED: adenylate kinase [Vitis vinifera]	6.55287e-73
comp127270_c0_seq12	7	unknown [Populus trichocarpa]	1.84934e-41
comp127344_c1_seq4	5	jasmonate ZIM domain protein k.1 [Nicotiana attenuata]	6.82525e-68
comp127392_c0_seq8	6	0	0
comp127498_c0_seq21	5	NMDA receptor-regulated protein, putative [Ricinus communis]	0
comp127679_c1_seq10	10	unknown [Solanum melongena]	3.50755e-113
comp127919_c7_seq102	11	PREDICTED: signal peptide peptidase-like 2B-like [Vitis vinifera]	6.81466e-97
comp128000_c0_seq43	4	unnamed protein product [Vitis vinifera]	0
comp128107_c0_seq33	6	unnamed protein product [Vitis vinifera]	3.15026e-77
comp128163_c0_seq6	5	polygalacturonase-like protein-like [Solanum tuberosum]	1.78441e-106
comp128551_c1_seq76	6	predicted protein [Populus trichocarpa]	9.93409e-58
comp128780_c0_seq28	9	MAP kinase [Nicotiana tabacum]	3.49161e-134
comp128819_c2_seq11	4	PREDICTED: MATE efflux family protein 5 [Vitis vinifera]	1.83746e-74
comp128978_c0_seq41	8	PREDICTED: pentatricopeptide repeat-containing protein At3g22670, mitochondrial [Vitis vinifera]	0
comp129011_c2_seq29	5	predicted protein [Populus trichocarpa]	4.12334e-92
comp129041_c0_seq20	4	acyl-carrier-protein S-malonyltransferase [Nicotiana tabacum]	3.8841e-106
comp129076_c1_seq61	4	short-chain dehydrogenase, putative [Ricinus communis]	3.10716e-104
comp129198_c0_seq10	5	mas-binding factor MBF2 [Solanum tuberosum]	9.27638e-145
comp129264_c0_seq1	6	unnamed protein product [Vitis vinifera]	2.22792e-52
comp129271_c0_seq19	36	predicted protein [Populus trichocarpa]	0
comp129287_c0_seq1	9	PREDICTED: uncharacterized protein LOC100801056 [Glycine max]	1.10564e-92
comp129386_c1_seq65	4	Glycosyltransferase QUASIMODO1, putative [Ricinus communis]	0
comp129403_c0_seq36	9	PREDICTED: pollen-specific protein SF3-like [Glycine max]	1.52915e-111
comp129467_c0_seq1	22	gamma-tocopherol methyltransferase [Solanum tuberosum]	0
comp129526_c1_seq136	7	PREDICTED: chaperone protein dnaJ 49 [Vitis vinifera]	1.12779e-141
comp129577_c0_seq11	12	unnamed protein product [Vitis vinifera]	4.14873e-104
comp129578_c0_seq21	4	PREDICTED: uncharacterized protein LOC100247198 [Vitis vinifera]	1.27361e-68
comp129596_c0_seq2	10	PREDICTED: uncharacterized protein LOC100243398 [Vitis vinifera]	3.55648e-81
comp129668_c0_seq18	11	PREDICTED: uncharacterized protein LOC100248230 isoform 3 [Vitis vinifera]	8.76399e-19
comp129679_c0_seq8	12	predicted protein [Populus trichocarpa]	7.68263e-73
comp129710_c0_seq54	6	hypothetical protein VITISV_009404 [Vitis vinifera]	6.9743e-176
comp129712_c2_seq112	11	(S)-2-hydroxy-acid oxidase, putative [Ricinus communis]	1.12471e-66
comp129713_c1_seq2	5	0	0
comp129860_c0_seq19	4	Zinc finger protein [Medicago truncatula]	1.10854e-98
comp129860_c0_seq8	6	predicted protein [Populus trichocarpa]	1.2166e-115
comp129896_c0_seq35	11	predicted protein [Physcomitrella patens subsp. patens]	3.61112e-06
comp130162_c7_seq35	6	FAR1-related protein [Medicago truncatula]	2.74206e-87
comp130309_c0_seq1	129	putative chloroplast thiazole biosynthetic protein [Nicotiana tabacum]	0
comp130336_c0_seq12	8	PREDICTED: uncharacterized protein LOC100267539 [Vitis vinifera]	0
comp130516_c0_seq1	7	4-alpha-glucanotransferase [Solanum tuberosum]	0
comp130597_c14_seq1	4	PREDICTED: promoter-binding protein SPL9 [Vitis vinifera]	1.55791e-78
comp130766_c0_seq29	5	hypothetical protein VITISV_039256 [Vitis vinifera]	0
comp130794_c0_seq3	10	PREDICTED: protein CASP-like [Glycine max]	1.04786e-164
comp130849_c0_seq82	7	PREDICTED: sn1-specific diacylglycerol lipase beta-like [Glycine max]	4.542e-100
comp130904_c0_seq11	27	oligouridylate binding protein 1B [Arabidopsis thaliana]	0
comp131085_c1_seq2	6	PREDICTED: uncharacterized protein LOC100251255 [Vitis vinifera]	7.76567e-148
comp131158_c0_seq14	22	dihydrolipoamide succinyltransferase component of 2-oxoglutarate dehydrogenase, putative [Ricinus communis]	0
comp131215_c0_seq5	9	E3 ubiquitin-protein ligase MARCH3 [Medicago truncatula]	2.0361e-89
comp131270_c4_seq24	5	PREDICTED: uncharacterized protein At2g39920 [Vitis vinifera]	2.44029e-45
comp131409_c0_seq33	6	PREDICTED: RNA-binding protein 39-like [Vitis vinifera]	6.23288e-135
comp131409_c0_seq67	6	PREDICTED: RNA-binding protein 39-like [Vitis vinifera]	2.97649e-154
comp131626_c1_seq83	21	protein phosphatase 2C (PP2C) [Fagus sylvatica]	0
comp131656_c1_seq167	8	PREDICTED: uncharacterized protein LOC100259405 isoform 1 [Vitis vinifera]	3.69082e-103
comp131688_c0_seq24	4	hypothetical protein VITISV_043993 [Vitis vinifera]	2.07729e-144
comp131702_c0_seq1	9	putative replication factor A [Capsicum chinense]	1.25572e-149
comp131712_c0_seq3	7	tryptophanyl-tRNA synthetase, putative [Ricinus communis]	4.93185e-127
comp131761_c0_seq26	4	mitogen-activated protein kinase 11, partial [Solanum lycopersicum]	0
comp131842_c0_seq10	6	hypothetical protein VITISV_043922 [Vitis vinifera]	2.92413e-125
comp131888_c1_seq10	19	PREDICTED: lipoxygenase 6, choloroplastic [Vitis vinifera]	0
comp131901_c3_seq15	7	PREDICTED: uncharacterized protein LOC100259538 [Vitis vinifera]	0
comp131949_c0_seq332	6	Structural maintenance of chromosome, putative [Ricinus communis]	0
comp131956_c0_seq51	36	hypothetical protein SORBIDRAFT_04g008580 [Sorghum bicolor]	0
comp131992_c0_seq169	4	amino acid transporter, putative [Ricinus communis]	0
comp132007_c0_seq10	21	PREDICTED: 26S protease regulatory subunit 4 homolog [Brachypodium distachyon]	0
comp132071_c1_seq2	4	Protein pim1, putative [Ricinus communis]	4.39871e-144
comp132076_c0_seq37	5	hypothetical protein VITISV_013843 [Vitis vinifera]	9.63596e-71
comp132243_c3_seq29	5	unnamed protein product [Vitis vinifera]	0
comp132381_c1_seq3	4	telomere binding protein [Solanum lycopersicum]	0
comp132392_c1_seq5	6	unnamed protein product [Vitis vinifera]	1.95158e-140
comp132430_c0_seq5	4	PREDICTED: peptide transporter PTR2-like [Vitis vinifera]	0
comp132512_c1_seq46	4	peroxisomal membrane protein 2, pxmp2, putative [Ricinus communis]	2.74932e-52
comp132636_c0_seq9	10	PREDICTED: UPF0326 protein At4g17486-like [Glycine max]	1.80802e-50
comp132688_c0_seq54	6	PREDICTED: embryogenesis-associated protein EMB8 [Vitis vinifera]	1.7751e-83
comp132751_c1_seq3	6	pre-mRNA-splicing factor, partial [Silene latifolia]	6.37654e-69
comp132776_c0_seq25	4	cig3 [Nicotiana tabacum]	0
comp132797_c4_seq62	5	PREDICTED: uncharacterized protein LOC100254568 [Vitis vinifera]	0
comp132861_c1_seq18	9	PREDICTED: IST1 homolog [Vitis vinifera]	8.74978e-47
comp132918_c0_seq2	14	RecName: Full=TGACG-sequence-specific DNA-binding protein TGA-2.1; Short=TGA2.1	7.1013e-124
comp132942_c1_seq16	5	conserved hypothetical protein [Ricinus communis]	8.05252e-150
comp133030_c7_seq32	5	PREDICTED: DUF246 domain-containing protein At1g04910 [Vitis vinifera]	0
comp133064_c0_seq5	11	PREDICTED: probable methyltransferase PMT20 [Vitis vinifera]	0
comp133111_c13_seq9	4	hypothetical protein [Nicotiana tabacum]	3.95548e-124
comp133111_c4_seq4	8	predicted protein [Populus trichocarpa]	1.60806e-104
comp133133_c1_seq170	6	conserved hypothetical protein [Ricinus communis]	1.60022e-38
comp133235_c1_seq41	8	PREDICTED: probable protein phosphatase 2C 55-like [Vitis vinifera]	1.86891e-160
comp133236_c1_seq3	5	predicted protein [Populus trichocarpa]	4.68102e-75
comp133259_c0_seq14	8	hypothetical protein ARALYDRAFT_331952 [Arabidopsis lyrata subsp. lyrata]	8.07529e-110
comp133295_c0_seq1	15	PREDICTED: splicing factor U2af small subunit B-like [Vitis vinifera]	1.03223e-125
comp133310_c2_seq15	9	PREDICTED: golgin candidate 2-like [Vitis vinifera]	4.02928e-156
comp133310_c2_seq62	8	PREDICTED: golgin candidate 2-like [Vitis vinifera]	9.38129e-156
comp133311_c0_seq5	14	PREDICTED: glucuronokinase 1 [Vitis vinifera]	6.63164e-127
comp133342_c0_seq22	4	PREDICTED: transcription factor TGA4 [Vitis vinifera]	2.60176e-94
comp133459_c0_seq1	22	hypothetical protein VITISV_006257 [Vitis vinifera]	2.09747e-173
comp133512_c1_seq134	4	nucleobase ascorbate transporter [Populus trichocarpa]	0
comp133513_c14_seq10	10	Vacuolar protein sorting-associated protein-like protein [Medicago truncatula]	0
comp133514_c1_seq38	8	BRASSINOSTEROID INSENSITIVE 1-associated receptor kinase 1 precursor, putative [Ricinus communis]	0
comp133582_c2_seq7	5	PREDICTED: uncharacterized protein LOC100244242 [Vitis vinifera]	4.56907e-52
comp133605_c4_seq25	5	PREDICTED: ribose-5-phosphate isomerase A [Vitis vinifera]	3.93045e-74
comp133626_c3_seq46	5	cytochrome c heme attachment protein [Coffea arabica]	1.42867e-133
comp133649_c1_seq63	5	bacterial-induced lipoxygenase [Gossypium hirsutum]	3.20214e-98
comp133668_c0_seq18	5	unnamed protein product [Vitis vinifera]	0
comp133683_c0_seq31	9	Exportin-1 [Medicago truncatula]	0
comp133711_c0_seq10	7	putative copia-like polyprotein [Solanum lycopersicum]	8.20002e-21
comp133729_c4_seq181	7	Williams-Beuren syndrome chromosome region 16 protein, putative [Ricinus communis]	3.70994e-56
comp133846_c1_seq78	10	ATP binding protein, putative [Ricinus communis]	3.90878e-46
comp133891_c0_seq4	10	unnamed protein product [Vitis vinifera]	0
comp133896_c0_seq5	7	predicted protein [Populus trichocarpa]	3.70949e-77
comp133912_c4_seq59	4	PREDICTED: cell division protein ftsY homolog [Glycine max]	1.55977e-104
comp133926_c3_seq35	8	PREDICTED: metacaspase-1 [Vitis vinifera]	6.51361e-38
comp133946_c2_seq13	8	PREDICTED: probable protein phosphatase 2C 15-like [Glycine max]	8.80083e-80
comp133965_c0_seq4	7	unnamed protein product [Vitis vinifera]	3.3831e-53
comp134051_c0_seq2	8	calcineurin B-like 10 [Solanum lycopersicum]	1.04808e-127
comp134154_c0_seq4	7	unnamed protein product [Vitis vinifera]	7.0365e-56
comp134172_c0_seq48	7	predicted protein [Populus trichocarpa]	6.16019e-121
comp134198_c1_seq102	7	ATP binding protein, putative [Ricinus communis]	5.8284e-109
comp134267_c0_seq37	14	hypothetical protein VITISV_008041 [Vitis vinifera]	0
comp134301_c0_seq6	13	unnamed protein product [Vitis vinifera]	3.56277e-91
comp134311_c0_seq10	9	conserved hypothetical protein [Ricinus communis]	0
comp134316_c0_seq78	4	Cell division protein ftsZ, putative [Ricinus communis]	0
comp134328_c0_seq29	4	bell-like homeodomain protein 2 [Solanum lycopersicum]	0
comp134336_c6_seq17	8	unknown [Lotus japonicus]	5.09304e-101
comp134382_c1_seq32	5	hypothetical protein [Beta vulgaris subsp. vulgaris]	7.87841e-152
comp134431_c1_seq2	7	PREDICTED: uncharacterized protein LOC100257731 [Vitis vinifera]	0
comp134541_c6_seq54	8	PREDICTED: omega-hydroxypalmitate O-feruloyl transferase [Vitis vinifera]	0
comp134575_c0_seq50	13	phospholipase A1 [Nicotiana tabacum]	2.12963e-115
comp134586_c0_seq73	6	electron transporter, putative [Ricinus communis]	6.3054e-48
comp134618_c1_seq72	4	Ureide permease [Medicago truncatula]	2.07388e-93
comp134619_c0_seq16	7	PREDICTED: 3-deoxy-manno-octulosonate cytidylyltransferase-like [Glycine max]	3.68226e-130
comp134626_c0_seq6	5	hypothetical protein VITISV_001140 [Vitis vinifera]	0
comp134661_c0_seq8	8	0	0
comp134707_c0_seq7	4	predicted protein [Populus trichocarpa]	0
comp134711_c4_seq262	5	hypothetical protein SELMODRAFT_437242 [Selaginella moellendorffii]	4.75672e-142
comp134721_c3_seq37	6	PREDICTED: riboflavin biosynthesis protein RibD-like [Glycine max]	6.65486e-88
comp134766_c1_seq118	35	RecName: Full=Polyadenylate-binding protein RBP45; Short=Poly(A)-binding protein RBP45; AltName: Full=RNA-binding protein 45; Short=NplRBP45	1.00233e-118
comp134928_c0_seq591	5	Multidrug resistance protein, putative [Ricinus communis]	0
comp134966_c0_seq2	63	PREDICTED: zinc finger CCCH domain-containing protein 20-like isoform 1 [Glycine max]	2.70605e-127
comp134972_c1_seq22	10	PREDICTED: MATH domain-containing protein At5g43560-like [Vitis vinifera]	0
comp134981_c0_seq1	89	Mitochondrial aldehyde dehydrogenase [Medicago truncatula]	0
comp135031_c1_seq16	6	unknown [Medicago truncatula]	0
comp135031_c1_seq78	17	ATP binding protein, putative [Ricinus communis]	0
comp135096_c0_seq5	6	conserved hypothetical protein [Ricinus communis]	2.13531e-113
comp135168_c1_seq31	6	aluminum-activated citrate transporter [Glycine max]	6.25684e-106
comp135169_c1_seq15	4	PREDICTED: uncharacterized protein At3g17611 [Vitis vinifera]	1.20054e-96
comp135220_c0_seq43	16	nucleobase-ascorbate transporter 5 [Arabidopsis thaliana]	1.25674e-158
comp135294_c6_seq74	6	PREDICTED: uncharacterized protein LOC100258847 [Vitis vinifera]	9.72773e-155
comp135332_c0_seq297	5	predicted protein [Populus trichocarpa]	6.34726e-85
comp135355_c0_seq4	210	Ubiquitin [Medicago truncatula]	8.13691e-65
comp135376_c2_seq43	4	predicted protein [Populus trichocarpa]	0
comp135385_c1_seq2	5	unnamed protein product [Vitis vinifera]	7.97225e-45
comp135391_c0_seq20	4	cytochrome P450 [Populus trichocarpa]	5.78496e-98
comp135393_c7_seq65	19	Ycf2 [Guizotia abyssinica]	0
comp135393_c7_seq7	21	Ycf2 [Guizotia abyssinica]	0
comp135398_c0_seq3	17	0	0
comp135424_c3_seq5	5	PREDICTED: uncharacterized protein LOC100255669 [Vitis vinifera]	4.62572e-80
comp135441_c0_seq24	5	PREDICTED: uncharacterized protein LOC100250368 [Vitis vinifera]	1.27201e-99
comp135464_c0_seq46	10	cell wall invertase 1 [Prunus persica]	0
comp135495_c1_seq3	7	PREDICTED: E3 ubiquitin protein ligase RIN2 [Vitis vinifera]	0
comp135538_c0_seq9	5	0	0
comp135603_c4_seq2	15	predicted protein [Populus trichocarpa]	3.04632e-78
comp135635_c5_seq12	34	nematode resistance-like protein [Solanum tuberosum]	0
comp135667_c12_seq141	14	PREDICTED: uncharacterized protein LOC100240985 [Vitis vinifera]	0
comp135680_c0_seq185	6	PREDICTED: sugar transporter ERD6-like 5-like [Vitis vinifera]	1.02023e-110
comp135706_c0_seq144	9	Putative clathrin-associated adaptor protein [Arabidopsis thaliana]	8.7928e-139
comp135766_c10_seq7	11	PREDICTED: 5'-nucleotidase surE [Vitis vinifera]	6.5445e-133
comp135768_c2_seq12	12	protein phosphatase 2C homolog [Mesembryanthemum crystallinum]	0
comp135782_c0_seq59	11	PREDICTED: auxin-induced protein 5NG4-like [Glycine max]	1.03598e-82
comp135801_c2_seq87	7	PREDICTED: uncharacterized protein LOC100241189 [Vitis vinifera]	2.54999e-159
comp135812_c0_seq12	7	unnamed protein product [Vitis vinifera]	2.09327e-100
comp135874_c4_seq1	21	aldose-1-epimerase, putative [Ricinus communis]	0
comp135885_c0_seq6	18	GTP cyclohydrolase I [Solanum lycopersicum]	0
comp135887_c3_seq107	10	PREDICTED: IAA-amino acid hydrolase ILR1-like 3-like [Vitis vinifera]	7.36714e-156
comp136029_c2_seq17	4	uncharacterized protein LOC100805406 [Glycine max]	3.10962e-19
comp136077_c0_seq4	7	conserved hypothetical protein [Ricinus communis]	7.71972e-76
comp136091_c0_seq11	8	transposase [Solanum demissum]	9.00471e-132
comp136131_c0_seq194	4	RecName: Full=Splicing factor U2af large subunit B; AltName: Full=NpU2AF65b; AltName: Full=U2 auxiliary factor 65 kDa subunit B; AltName: Full=U2 small nuclear ribonucleoprotein auxiliary factor large subunit B; Short=U2 snRNP auxiliary factor large subunit B	0
comp136158_c0_seq29	5	mscS family protein, putative [Medicago truncatula]	5.38771e-152
comp136160_c0_seq53	5	alcohol dehydrogenase, putative [Ricinus communis]	3.18596e-48
comp136171_c1_seq14	5	hypothetical protein VITISV_035497 [Vitis vinifera]	2.13571e-58
comp136171_c1_seq7	4	hypothetical protein VITISV_035497 [Vitis vinifera]	9.79731e-68
comp136180_c0_seq15	5	PREDICTED: uncharacterized protein LOC100247382 [Vitis vinifera]	0
comp136180_c1_seq12	4	unnamed protein product [Vitis vinifera]	0
comp136266_c1_seq49	7	PREDICTED: putative copper-transporting ATPase PAA1-like [Vitis vinifera]	0
comp136278_c2_seq30	13	PREDICTED: uncharacterized protein LOC100263731 [Vitis vinifera]	0
comp136293_c2_seq4	4	PREDICTED: uncharacterized protein LOC100259509 [Vitis vinifera]	1.40997e-79
comp136329_c0_seq234	8	unnamed protein product [Vitis vinifera]	2.17953e-76
comp136345_c1_seq128	8	PREDICTED: uncharacterized protein LOC100249171 [Vitis vinifera]	0
comp136345_c1_seq72	6	PREDICTED: uncharacterized protein LOC100249171 [Vitis vinifera]	6.86199e-180
comp136382_c0_seq11	6	LysM receptor-like kinase precursor [Solanum lycopersicum]	0
comp136398_c1_seq1	5	putative protein [Arabidopsis thaliana]	1.77897e-83
comp136428_c6_seq10	7	unnamed protein product [Vitis vinifera]	3.03381e-26
comp136436_c14_seq15	5	conserved hypothetical protein [Ricinus communis]	2.23843e-69
comp136443_c4_seq32	6	predicted protein [Populus trichocarpa]	0
comp136503_c0_seq10	4	transcription factor IIIA [Solanum lycopersicum]	2.76222e-167
comp136531_c6_seq20	8	predicted protein [Populus trichocarpa]	3.68188e-48
comp136556_c0_seq18	7	unnamed protein product [Vitis vinifera]	1.82207e-177
comp136566_c3_seq87	7	PREDICTED: SKP1-interacting partner 15 [Vitis vinifera]	2.62607e-142
comp136626_c4_seq30	7	unnamed protein product [Vitis vinifera]	4.61554e-149
comp136660_c0_seq23	40	JOKA2 [Nicotiana tabacum]	0
comp136688_c0_seq3	5	PREDICTED: protein EI24 homolog [Vitis vinifera]	6.43962e-103
comp136698_c3_seq20	12	cationic amino acid transporter [Populus trichocarpa]	1.74044e-179
comp136701_c2_seq48	7	mixed amyrin synthase [Catharanthus roseus]	0
comp136735_c1_seq45	9	mini zinc finger protein [Solanum lycopersicum]	2.47519e-25
comp136833_c2_seq2	11	hypothetical protein VITISV_006105 [Vitis vinifera]	3.88221e-120
comp136837_c2_seq52	13	tRNA-dihydrouridine synthase, putative [Ricinus communis]	1.06101e-86
comp136854_c4_seq72	21	PREDICTED: putative pre-mRNA-splicing factor ATP-dependent RNA helicase DHX16-like [Vitis vinifera]	0
comp136857_c6_seq5	226	S-adenosylmethionine synthetase [Medicago truncatula]	0
comp136860_c4_seq7	19	neutral leucine aminopeptidase preprotein [Solanum lycopersicum]	0
comp136890_c1_seq6	6	unknown [Lotus japonicus]	1.53503e-114
comp136955_c0_seq7	35	PREDICTED: serine/threonine-protein kinase HT1-like [Vitis vinifera]	0
comp136961_c7_seq44	5	leucine carboxyl methyltransferase, putative [Ricinus communis]	2.15431e-84
comp136965_c0_seq5	5	PREDICTED: long chain acyl-CoA synthetase 2 [Vitis vinifera]	0
comp137025_c1_seq7	5	UDP-glucose:glucosyltransferase [Lycium barbarum]	1.33607e-130
comp137039_c6_seq32	12	transporter-like protein [Solanum tuberosum]	5.88001e-150
comp137043_c0_seq19	11	unknown [Populus trichocarpa]	4.232e-102
comp137043_c0_seq3	8	bZIP [Nicotiana tabacum]	7.76382e-172
comp137083_c5_seq29	4	hypothetical protein VITISV_044150 [Vitis vinifera]	2.398e-35
comp137107_c1_seq38	4	PREDICTED: uncharacterized protein LOC100264883 [Vitis vinifera]	4.70775e-116
comp137112_c5_seq5	6	putative NADPH oxidoreductase [Capsicum chinense]	0
comp137159_c3_seq174	4	unknown [Glycine max]	2.68839e-42
comp137171_c0_seq24	4	hypothetical protein VITISV_025151 [Vitis vinifera]	6.51335e-112
comp137213_c1_seq1	23	proline transmembrane transporter [Nicotiana tabacum]	4.48178e-141
comp137243_c3_seq35	4	hypothetical protein VITISV_031856 [Vitis vinifera]	0
comp137264_c2_seq13	14	unnamed protein product [Vitis vinifera]	5.13901e-110
comp137269_c2_seq36	4	predicted protein [Populus trichocarpa]	0
comp137314_c0_seq26	4	PREDICTED: tRNA-dihydrouridine synthase 3-like [Vitis vinifera]	0
comp137421_c0_seq14	5	PREDICTED: protein EXECUTER 1, chloroplastic [Vitis vinifera]	0
comp137422_c0_seq33	13	unnamed protein product [Vitis vinifera]	4.9222e-84
comp137473_c1_seq49	5	peptide N-glycanase precursor [Solanum lycopersicum]	0
comp137492_c2_seq234	7	Ran-binding protein [Medicago truncatula]	1.06002e-126
comp137517_c3_seq7	5	PREDICTED: scarecrow-like protein 9 [Vitis vinifera]	0
comp137529_c0_seq2	5	unknown [Glycine max]	1.73738e-20
comp137560_c1_seq52	8	predicted protein [Populus trichocarpa]	6.09797e-67
comp137582_c5_seq10	4	MADS-box protein 14 [Petunia x hybrida]	2.54344e-27
comp137600_c0_seq18	11	hypothetical protein VITISV_001044 [Vitis vinifera]	0
comp137649_c0_seq13	4	cytochrome P450 [Petunia x hybrida]	1.56825e-85
comp137651_c0_seq11	5	PREDICTED: uncharacterized protein LOC100244618 [Vitis vinifera]	0
comp137654_c0_seq13	7	0	0
comp137658_c1_seq30	10	PREDICTED: nitrilase homolog 1-like [Vitis vinifera]	5.38757e-138
comp137699_c0_seq37	5	PREDICTED: cyclin-dependent kinase E-1 [Vitis vinifera]	0
comp137736_c1_seq108	8	predicted protein [Populus trichocarpa]	0
comp137759_c0_seq3	10	polyprotein [Solanum lycopersicum]	5.24299e-94
comp137801_c1_seq6	12	PREDICTED: ABC transporter C family member 4-like [Vitis vinifera]	0
comp137846_c5_seq5	4	PREDICTED: nucleolin-like [Vitis vinifera]	1.97221e-81
comp137869_c0_seq27	5	PREDICTED: uncharacterized protein LOC100260346 [Vitis vinifera]	6.59869e-150
comp137875_c1_seq258	8	PREDICTED: LOW QUALITY PROTEIN: DNA-directed RNA polymerases I, II, and III subunit RPABC1-like [Vitis vinifera]	1.92894e-20
comp137882_c1_seq53	13	PREDICTED: uncharacterized protein LOC100250137 [Vitis vinifera]	5.6504e-133
comp137883_c5_seq113	10	PREDICTED: mitochondrial inner membrane protein OXA1-like [Glycine max]	2.49926e-121
comp137884_c3_seq14	4	PREDICTED: 3-deoxy-D-manno-octulosonic-acid transferase [Vitis vinifera]	2.93774e-155
comp137901_c0_seq58	5	Mannosyl-oligosaccharide 1,2-alpha-mannosidase IA, putative [Ricinus communis]	0
comp137907_c2_seq49	8	(Sodium/potassium)/proton exchanger 4 [Solanum lycopersicum]	0
comp137955_c2_seq131	23	dicer-like 2 protein [Nicotiana attenuata]	0
comp137993_c1_seq192	7	predicted protein [Populus trichocarpa]	0
comp138008_c0_seq3	18	predicted protein [Populus trichocarpa]	1.9036e-147
comp138011_c5_seq28	6	conserved hypothetical protein [Ricinus communis]	4.6656e-115
comp138011_c5_seq32	4	PREDICTED: uncharacterized protein LOC100266910 [Vitis vinifera]	4.56952e-119
comp138014_c3_seq17	10	nucleic acid binding protein, putative [Ricinus communis]	2.04986e-77
comp138034_c5_seq13	14	hypothetical protein VITISV_020288 [Vitis vinifera]	0
comp138050_c3_seq119	7	PREDICTED: probable isoaspartyl peptidase/L-asparaginase 4-like [Vitis vinifera]	3.80087e-43
comp138050_c3_seq68	4	PREDICTED: probable isoaspartyl peptidase/L-asparaginase 4-like [Vitis vinifera]	2.06576e-42
comp138050_c4_seq19	4	PREDICTED: myosin-J heavy chain-like [Vitis vinifera]	0
comp138082_c0_seq34	12	unnamed protein product [Vitis vinifera]	5.0218e-157
comp138086_c1_seq54	6	predicted protein [Populus trichocarpa]	8.47871e-74
comp138109_c2_seq116	6	PREDICTED: uncharacterized protein LOC100244545 [Vitis vinifera]	3.12427e-96
comp138111_c2_seq11	6	PREDICTED: uncharacterized protein LOC100257601 [Vitis vinifera]	6.15199e-123
comp138156_c0_seq55	6	PREDICTED: uncharacterized protein LOC100798506 [Glycine max]	0
comp138188_c1_seq10	23	NBS resistance protein [Populus trichocarpa]	5.22857e-50
comp138191_c1_seq7	148	Gibberellin 20 oxidase, putative [Ricinus communis]	1.71307e-56
comp138197_c1_seq394	4	PREDICTED: acylamino-acid-releasing enzyme-like isoform 1 [Vitis vinifera]	0
comp138200_c0_seq22	13	PREDICTED: origin recognition complex subunit 2-like [Vitis vinifera]	1.12042e-166
comp138217_c9_seq173	6	acyl-activating enzyme 12 [Cannabis sativa]	0
comp138259_c5_seq18	12	Multidrug resistance protein, putative [Ricinus communis]	6.68892e-134
comp138261_c0_seq16	10	PREDICTED: tubulin-specific chaperone C-like [Vitis vinifera]	1.58745e-101
comp138281_c2_seq111	4	predicted protein [Populus trichocarpa]	4.00477e-125
comp138308_c0_seq10	320	T6D22.2 [Arabidopsis thaliana]	0
comp138311_c0_seq6	11	hypothetical protein VITISV_020758 [Vitis vinifera]	1.21478e-36
comp138314_c4_seq3	4	PREDICTED: uncharacterized protein LOC100248076 [Vitis vinifera]	4.92661e-102
comp138356_c0_seq53	9	putative E3 ubiquitin-protein ligase XBAT35 [Arabidopsis thaliana]	8.01192e-47
comp138360_c1_seq1	5	PREDICTED: F-box/kelch-repeat protein At3g61590-like [Vitis vinifera]	1.48492e-151
comp138372_c1_seq23	7	TPR domain protein [Medicago truncatula]	8.50101e-62
comp138451_c0_seq2	4	interferon-induced GTP-binding protein mx, putative [Ricinus communis]	0
comp138474_c7_seq16	21	hypothetical protein VITISV_021486 [Vitis vinifera]	0
comp138529_c0_seq22	8	GTP-binding protein alpha subunit, gna, putative [Ricinus communis]	1.39933e-134
comp138536_c4_seq2	4	predicted protein [Populus trichocarpa]	3.48777e-56
comp138554_c11_seq1	7	indole-3-glycerol phosphate lyase IGL1 [Lamium galeobdolon]	1.18927e-94
comp138569_c2_seq34	4	unnamed protein product [Vitis vinifera]	1.2599e-65
comp138576_c0_seq9	31	PREDICTED: LOW QUALITY PROTEIN: WD repeat and HMG-box DNA-binding protein 1-like [Vitis vinifera]	4.33264e-175
comp138598_c1_seq3	4	hypothetical protein VITISV_019647 [Vitis vinifera]	2.85153e-27
comp138680_c0_seq7	24	unknown [Solanum tuberosum]	4.00171e-30
comp138711_c0_seq46	26	ATP binding protein, putative [Ricinus communis]	1.02853e-160
comp138738_c0_seq17	27	0	0
comp138738_c0_seq50	5	0	0
comp138746_c0_seq2	32	hypothetical protein VITISV_040772 [Vitis vinifera]	3.96141e-86
comp138857_c0_seq1	178	TBA_CHLVU Tubulin alpha chain (ISS) [Ostreococcus tauri]	0
comp138879_c0_seq1	56	0	0
comp139103_c0_seq1	92	hsr201 [Nicotiana tabacum]	0
comp139145_c0_seq1	16	unknown [Lotus japonicus]	2.22704e-74
comp139321_c0_seq1	40	PREDICTED: sodium-coupled neutral amino acid transporter 4 [Vitis vinifera]	0
comp139380_c0_seq1	30	predicted protein [Populus trichocarpa]	1.29816e-29
comp139451_c0_seq1	21	RecName: Full=Heat shock 70 kDa protein, mitochondrial; Flags: Precursor	0
comp159799_c0_seq1	5054	0	0
comp68033_c0_seq1	7	putative thaumatin-like protein precursor [Nicotiana tabacum]	9.38906e-158
comp70420_c0_seq2	4	PREDICTED: nogo-B receptor-like isoform 1 [Vitis vinifera]	3.13953e-76
comp70666_c0_seq3	4	PREDICTED: probable LRR receptor-like serine/threonine-protein kinase At2g16250-like [Vitis vinifera]	0
comp71997_c0_seq2	9	PREDICTED: uncharacterized protein LOC100256986 [Vitis vinifera]	2.15685e-26
comp72030_c0_seq2	7	conserved hypothetical protein [Ricinus communis]	7.13085e-69
comp73030_c0_seq2	12	PREDICTED: uncharacterized protein LOC100250879 [Vitis vinifera]	2.6201e-106
comp73867_c0_seq2	121	NTCP23-like cysteine proteinase [Nicotiana tabacum]	4.38506e-133
comp74374_c1_seq1	17	0	0
comp74833_c0_seq2	16	pathogenesis-induced protein [Arachis hypogaea]	1.4079e-99
comp75827_c0_seq2	95	cinnamic acid:CoA ligase [Petunia x hybrida]	0
comp75834_c0_seq1	10	unknown [Lotus japonicus]	9.47195e-129
comp75981_c0_seq1	9	protein phsophatase-2a, putative [Ricinus communis]	2.06019e-130
comp76667_c0_seq3	26	hypothetical protein VITISV_018033 [Vitis vinifera]	8.60222e-68
comp77310_c0_seq2	10	PREDICTED: casein kinase I isoform delta-like [Vitis vinifera]	0
comp78361_c0_seq1	103	PREDICTED: uncharacterized protein LOC100253534 [Vitis vinifera]	0
comp79093_c0_seq3	9	0	0
comp79161_c0_seq3	8	PREDICTED: uncharacterized protein LOC100263112 [Vitis vinifera]	1.45386e-112
comp79900_c0_seq3	8	conserved hypothetical protein [Ricinus communis]	1.95514e-128
comp80546_c0_seq1	8	predicted protein [Populus trichocarpa]	4.33895e-88
comp81467_c0_seq3	12	PREDICTED: uncharacterized protein LOC100241044 [Vitis vinifera]	4.5191e-45
comp81570_c0_seq2	6	RecName: Full=Serine/threonine-protein phosphatase 5; AltName: Full=LePP5	0
comp82077_c0_seq3	6	unknown [Solanum tuberosum]	2.71339e-17
comp82261_c0_seq3	7	PREDICTED: protein kinase G11A-like [Vitis vinifera]	7.09067e-161
comp83030_c0_seq1	20	RNase NE [Nicotiana alata]	2.89487e-84
comp83031_c0_seq1	6	AG-motif binding protein-1 [Nicotiana tabacum]	1.05311e-90
comp87742_c0_seq3	8	predicted protein [Populus trichocarpa]	2.26639e-144
comp93470_c0_seq3	19	ERD15 [Capsicum annuum]	7.11511e-73
comp94141_c0_seq2	31	PREDICTED: random slug protein 5 [Vitis vinifera]	2.65739e-47
comp95828_c0_seq4	6	PREDICTED: U-box domain-containing protein 33-like [Vitis vinifera]	0
comp98886_c0_seq1	5	hypothetical protein VITISV_004738 [Vitis vinifera]	3.78544e-29
comp98988_c0_seq1	13	conserved hypothetical protein [Ricinus communis]	8.62934e-51
comp99027_c0_seq1	8	PREDICTED: transcription factor MYB59-like [Vitis vinifera]	2.53787e-62
comp99383_c0_seq2	14	TRANSPORT INHIBITOR RESPONSE 1 protein, putative [Ricinus communis]	0
comp99621_c0_seq1	5	PREDICTED: rho GTPase-activating protein 4-like [Vitis vinifera]	1.52469e-83
