# Supplementary material for: Hybrid sequencing and map finding (HySeMaFi): optional strategies for extensively deciphering gene splicing and expression in organisms without reference genome
Source: Sci Rep. 2017 Mar 8;7:43793. doi: 10.1038/srep43793 (PMC5341560; doi:10.1038/srep43793)
Supplement: Supplementary Dataset 2 [file srep43793-s3.xls]

## Sheet: comm_dangen_639up.nr_anno
Query_id	NR_annotation	NR_E_value
m140627_221334_42199_c100506862550000001823076808221305_s1_X0/14876/31_1879_CCS	gi|697173535|ref|XP_009595692.1| PREDICTED: L-gulonolactone oxidase-like [Nicotiana tomentosiformis]	0
m140627_102627_42199_c100506862550000001823076808221300_s1_X0/31237/26_1147_CCS	gi|315258225|gb|ADT91691.1| endochitinase [Nicotiana attenuata]	2.24e-177
m140627_195211_42199_c100506862550000001823076808221304_s1_X0/37204/29_1245_CCS	gi|698570922|ref|XP_009774736.1| PREDICTED: auxin-responsive protein IAA27-like [Nicotiana sylvestris]	3.55e-145
m140627_221334_42199_c100506862550000001823076808221305_s1_X0/130260/1875_57_CCS	gi|460411705|ref|XP_004251246.1| PREDICTED: hyoscyamine 6-dioxygenase-like [Solanum lycopersicum]	2.08e-162
m140627_221334_42199_c100506862550000001823076808221305_s1_X0/76209/28_1322_CCS	gi|697122891|ref|XP_009615435.1| PREDICTED: flavonol 3-sulfotransferase-like [Nicotiana tomentosiformis]	0
m140627_173007_42199_c100506862550000001823076808221303_s1_X0/93767/1388_60_CCS	gi|909992388|gb|KNG49844.1| subtilisin-like serine protease pr1a [Stemphylium lycopersici]	1.48e-108
m140627_102627_42199_c100506862550000001823076808221300_s1_X0/155173/30_1293_CCS	gi|460411705|ref|XP_004251246.1| PREDICTED: hyoscyamine 6-dioxygenase-like [Solanum lycopersicum]	0
m140627_150819_42199_c100506862550000001823076808221302_s1_X0/63485/31_1374_CCS	gi|697149407|ref|XP_009628914.1| PREDICTED: peroxisomal (S)-2-hydroxy-acid oxidase GLO1-like [Nicotiana tomentosiformis] gi|697149409|ref|XP_009628915.1| PREDICTED: peroxisomal (S)-2-hydroxy-acid oxidase GLO1-like [Nicotiana tomentosiformis]	0
m140627_173007_42199_c100506862550000001823076808221303_s1_X0/72474/1349_57_CCS	gi|698522885|ref|XP_009758242.1| PREDICTED: putative late blight resistance protein homolog R1A-3 [Nicotiana sylvestris] gi|698522887|ref|XP_009758243.1| PREDICTED: putative late blight resistance protein homolog R1A-3 [Nicotiana sylvestris]	5.23e-85
m140627_195211_42199_c100506862550000001823076808221304_s1_X0/15803/34_2005_CCS	gi|698551313|ref|XP_009769268.1| PREDICTED: pectinesterase-like [Nicotiana sylvestris]	0
m140627_124518_42199_c100506862550000001823076808221301_s1_X0/69415/30_1034_CCS	gi|697138110|ref|XP_009623131.1| PREDICTED: UDP-glycosyltransferase 91C1 [Nicotiana tomentosiformis]	4.57e-177
m140627_195211_42199_c100506862550000001823076808221304_s1_X0/115201/30_1594_CCS	gi|697132035|ref|XP_009620059.1| PREDICTED: ornithine decarboxylase [Nicotiana tomentosiformis]	0
m140627_221334_42199_c100506862550000001823076808221305_s1_X0/108518/954_57_CCS	gi|698547641|ref|XP_009768095.1| PREDICTED: protein SSUH2 homolog [Nicotiana sylvestris]	1.02e-25
m140627_173007_42199_c100506862550000001823076808221303_s1_X0/88612/32_2420_CCS	gi|260222398|emb|CBA31922.1| hypothetical protein Csp_D29540 [Curvibacter putative symbiont of Hydra magnipapillata]	1.08e-73
m140627_195211_42199_c100506862550000001823076808221304_s1_X0/89398/31_2189_CCS	gi|568214347|ref|NP_001275083.1| uncharacterized protein LOC102595695 [Solanum tuberosum] gi|5360741|dbj|BAA82141.1| vetispiradiene synthase [Solanum tuberosum]	0
m140627_195211_42199_c100506862550000001823076808221304_s1_X0/28775/794_51_CCS	gi|697175480|ref|XP_009596682.1| PREDICTED: late embryogenesis abundant protein Lea5 [Nicotiana tomentosiformis]	4.87e-22
m140627_124518_42199_c100506862550000001823076808221301_s1_X0/136389/30_1000_CCS	gi|697160855|ref|XP_009589206.1| PREDICTED: osmotin-like protein [Nicotiana tomentosiformis]	1.46e-139
m140627_150819_42199_c100506862550000001823076808221302_s1_X0/80202/30_1321_CCS	gi|460411705|ref|XP_004251246.1| PREDICTED: hyoscyamine 6-dioxygenase-like [Solanum lycopersicum]	0
m140627_102627_42199_c100506862550000001823076808221300_s1_X0/126772/30_1058_CCS	gi|697176276|ref|XP_009597091.1| PREDICTED: 40S ribosomal protein S4-like [Nicotiana tomentosiformis]	1.33e-173
m140627_221334_42199_c100506862550000001823076808221305_s1_X0/125677/31_1070_CCS	gi|697125542|ref|XP_009616794.1| PREDICTED: dof zinc finger protein DOF2.5-like [Nicotiana tomentosiformis]	6.82e-124
m140627_221334_42199_c100506862550000001823076808221305_s1_X0/143326/31_1301_CCS	gi|697105392|ref|XP_009606506.1| PREDICTED: peroxidase 55 [Nicotiana tomentosiformis]	0
m140627_124518_42199_c100506862550000001823076808221301_s1_X0/140825/1389_51_CCS	gi|5381170|dbj|BAA82262.1| putrescine N-methyltransferase 2 [Atropa belladonna]	0
m140627_221334_42199_c100506862550000001823076808221305_s1_X0/44384/1459_55_CCS	gi|460398557|ref|XP_004244824.1| PREDICTED: deacetylvindoline O-acetyltransferase-like [Solanum lycopersicum]	0
m140627_150819_42199_c100506862550000001823076808221302_s1_X0/52515/1634_59_CCS	gi|698521065|ref|XP_009757350.1| PREDICTED: uncharacterized protein LOC104210211 [Nicotiana sylvestris]	1.03e-41
m140627_102627_42199_c100506862550000001823076808221300_s1_X0/112834/31_978_CCS	gi|698547641|ref|XP_009768095.1| PREDICTED: protein SSUH2 homolog [Nicotiana sylvestris]	4.14e-28
m140627_173007_42199_c100506862550000001823076808221303_s1_X0/4325/30_1257_CCS	gi|697134552|ref|XP_009621322.1| PREDICTED: protein EXORDIUM-like 3 [Nicotiana tomentosiformis]	0
m140627_195211_42199_c100506862550000001823076808221304_s1_X0/16322/31_942_CCS	gi|698547641|ref|XP_009768095.1| PREDICTED: protein SSUH2 homolog [Nicotiana sylvestris]	4.15e-28
m140627_173007_42199_c100506862550000001823076808221303_s1_X0/131663/873_57_CCS	gi|698522172|ref|XP_009757899.1| PREDICTED: uncharacterized protein LOC104210646 [Nicotiana sylvestris]	1.38e-160
m140627_124518_42199_c100506862550000001823076808221301_s1_X0/54820/31_1045_CCS	gi|697186198|ref|XP_009602138.1| PREDICTED: 60S ribosomal protein L8-like [Nicotiana tomentosiformis] gi|698484932|ref|XP_009789257.1| PREDICTED: 60S ribosomal protein L8-like [Nicotiana sylvestris]	2.54e-170
m140627_195211_42199_c100506862550000001823076808221304_s1_X0/94320/837_57_CCS	gi|568815631|ref|NP_001275628.1| wound-induced protein WIN2 precursor [Solanum tuberosum] gi|139699|sp|P09762.1|WIN2_SOLTU RecName: Full=Wound-induced protein WIN2; Flags: Precursor gi|21619|emb|CAA31852.1| WIN2 protein [Solanum tuberosum] gi|413968554|gb|AFW90614.1| wound-induced protein WIN1 [Solanum tuberosum]	8.86e-72
m140627_102627_42199_c100506862550000001823076808221300_s1_X0/107083/1341_56_CCS	gi|698483783|ref|XP_009788733.1| PREDICTED: uncharacterized protein LOC104236505 isoform X1 [Nicotiana sylvestris]	7.42e-165
m140627_195211_42199_c100506862550000001823076808221304_s1_X0/17601/30_1937_CCS	gi|565392069|ref|XP_006361731.1| PREDICTED: nitrate transporter 1.4-like [Solanum tuberosum]	0
m140627_195211_42199_c100506862550000001823076808221304_s1_X0/52396/848_65_CCS	gi|697143586|ref|XP_009625910.1| PREDICTED: 18.1 kDa class I heat shock protein-like [Nicotiana tomentosiformis]	1.65e-63
m140627_102627_42199_c100506862550000001823076808221300_s1_X0/114361/1020_56_CCS	gi|698547641|ref|XP_009768095.1| PREDICTED: protein SSUH2 homolog [Nicotiana sylvestris]	2.63e-28
m140627_124518_42199_c100506862550000001823076808221301_s1_X0/45264/31_1499_CCS	gi|565386536|ref|XP_006359067.1| PREDICTED: F-box/kelch-repeat protein At3g27150-like [Solanum tuberosum]	0
m140627_124518_42199_c100506862550000001823076808221301_s1_X0/109442/32_1039_CCS	gi|697170244|ref|XP_009594039.1| PREDICTED: endochitinase 3 [Nicotiana tomentosiformis]	1.29e-164
m140627_195211_42199_c100506862550000001823076808221304_s1_X0/133210/31_1719_CCS	gi|697107708|ref|XP_009607692.1| PREDICTED: protein ASPARTIC PROTEASE IN GUARD CELL 2-like [Nicotiana tomentosiformis]	0
m140627_173007_42199_c100506862550000001823076808221303_s1_X0/146152/1982_55_CCS	gi|565392069|ref|XP_006361731.1| PREDICTED: nitrate transporter 1.4-like [Solanum tuberosum]	0
m140627_150819_42199_c100506862550000001823076808221302_s1_X0/67502/966_54_CCS	gi|698547641|ref|XP_009768095.1| PREDICTED: protein SSUH2 homolog [Nicotiana sylvestris]	2.41e-28
m140627_195211_42199_c100506862550000001823076808221304_s1_X0/134389/706_55_CCS	gi|697097739|ref|XP_009623148.1| PREDICTED: protein app1-like [Nicotiana tomentosiformis]	3.32e-11
m140627_221334_42199_c100506862550000001823076808221305_s1_X0/135186/1849_55_CCS	gi|698521646|ref|XP_009757625.1| PREDICTED: metacaspase-3-like [Nicotiana sylvestris]	2.44e-156
m140627_221334_42199_c100506862550000001823076808221305_s1_X0/142483/30_2400_CCS	gi|18000042|gb|AAL54878.1|AF004232_1 hydroxy-methyl-glutaryl-coenzyme A reductase [Nicotiana tabacum]	0
m140627_102627_42199_c100506862550000001823076808221300_s1_X0/98444/1001_54_CCS	gi|47026845|gb|AAT08648.1| ADP-ribosylation factor [Hyacinthus orientalis]	7.99e-131
m140627_102627_42199_c100506862550000001823076808221300_s1_X0/23226/1358_61_CCS	gi|697117107|ref|XP_009612483.1| PREDICTED: probable salt tolerance-like protein At1g75540 [Nicotiana tomentosiformis]	1.7e-157
m140627_221334_42199_c100506862550000001823076808221305_s1_X0/131524/31_1696_CCS	gi|481048321|gb|AGJ98225.1| BIN2-like protein PSK8 [Petunia x hybrida]	0
m140627_195211_42199_c100506862550000001823076808221304_s1_X0/134577/1085_62_CCS	gi|14165167|gb|AAK55411.1|AF376058_1 osmotin [Petunia x hybrida]	5.85e-132
m140627_173007_42199_c100506862550000001823076808221303_s1_X0/102883/31_1797_CCS	gi|698541919|ref|XP_009766247.1| PREDICTED: anthocyanidin 3-O-glucosyltransferase 5-like [Nicotiana sylvestris]	0
m140627_221334_42199_c100506862550000001823076808221305_s1_X0/120002/1688_69_CCS	gi|698479594|ref|XP_009786874.1| PREDICTED: peroxidase P7 [Nicotiana sylvestris]	0
m140627_102627_42199_c100506862550000001823076808221300_s1_X0/130998/1362_61_CCS	gi|697113254|ref|XP_009610510.1| PREDICTED: peroxidase 15 {ECO:0000303|PubMed:17936696}-like [Nicotiana tomentosiformis]	0
m140627_173007_42199_c100506862550000001823076808221303_s1_X0/90528/1764_57_CCS	gi|697107708|ref|XP_009607692.1| PREDICTED: protein ASPARTIC PROTEASE IN GUARD CELL 2-like [Nicotiana tomentosiformis]	0
m140627_221334_42199_c100506862550000001823076808221305_s1_X0/35160/31_1813_CCS	gi|698514233|ref|XP_009802013.1| PREDICTED: TGACG-sequence-specific DNA-binding protein TGA-1A [Nicotiana sylvestris]	0
m140627_221334_42199_c100506862550000001823076808221305_s1_X0/137907/1128_55_CCS	gi|698527312|ref|XP_009760497.1| PREDICTED: membrane steroid-binding protein 2-like [Nicotiana sylvestris]	4.84e-127
m140627_221334_42199_c100506862550000001823076808221305_s1_X0/21517/31_2195_CCS	gi|698461105|ref|XP_009781699.1| PREDICTED: importin subunit alpha-1-like isoform X1 [Nicotiana sylvestris]	0
m140627_102627_42199_c100506862550000001823076808221300_s1_X0/51439/30_1121_CCS	gi|697156996|ref|XP_009587253.1| PREDICTED: uncharacterized protein LOC104084994 [Nicotiana tomentosiformis]	1.83e-86
m140627_195211_42199_c100506862550000001823076808221304_s1_X0/4279/1534_58_CCS	gi|697100497|ref|XP_009591411.1| PREDICTED: transcription initiation factor TFIID subunit 6-like isoform X1 [Nicotiana tomentosiformis]	0
m140627_195211_42199_c100506862550000001823076808221304_s1_X0/129680/1957_48_CCS	gi|697133155|ref|XP_009620626.1| PREDICTED: protein NRT1/ PTR FAMILY 5.6 [Nicotiana tomentosiformis]	0
m140627_124518_42199_c100506862550000001823076808221301_s1_X0/68221/1356_56_CCS	gi|697164899|ref|XP_009591264.1| PREDICTED: peroxidase 72-like [Nicotiana tomentosiformis]	2.25e-179
m140627_221334_42199_c100506862550000001823076808221305_s1_X0/116789/1074_69_CCS	gi|698547641|ref|XP_009768095.1| PREDICTED: protein SSUH2 homolog [Nicotiana sylvestris]	1.15e-28
m140627_150819_42199_c100506862550000001823076808221302_s1_X0/123851/1112_52_CCS	gi|481048337|gb|AGJ98233.1| PIB60 cell number regulator-like protein, partial [Petunia x hybrida]	3.12e-165
m140627_102627_42199_c100506862550000001823076808221300_s1_X0/103258/1389_57_CCS	gi|697152427|ref|XP_009630452.1| PREDICTED: putative late blight resistance protein homolog R1A-3 [Nicotiana tomentosiformis]	3.06e-130
m140627_102627_42199_c100506862550000001823076808221300_s1_X0/100228/30_1021_CCS	gi|698570805|ref|XP_009774704.1| PREDICTED: protein LIGHT-DEPENDENT SHORT HYPOCOTYLS 10-like [Nicotiana sylvestris]	2.33e-99
m140627_195211_42199_c100506862550000001823076808221304_s1_X0/149249/1836_62_CCS	gi|697180001|ref|XP_009598976.1| PREDICTED: F-box/LRR-repeat protein At5g63520-like isoform X1 [Nicotiana tomentosiformis]	0
m140627_102627_42199_c100506862550000001823076808221300_s1_X0/32185/31_1392_CCS	gi|698485207|ref|XP_009789383.1| PREDICTED: mRNA-decapping enzyme-like protein isoform X2 [Nicotiana sylvestris]	2.18e-174
m140627_221334_42199_c100506862550000001823076808221305_s1_X0/32744/1759_60_CCS	gi|255546541|ref|XP_002514330.1| aldehyde dehydrogenase, putative [Ricinus communis] gi|223546786|gb|EEF48284.1| aldehyde dehydrogenase, putative [Ricinus communis]	0
m140627_221334_42199_c100506862550000001823076808221305_s1_X0/104748/1868_54_CCS	gi|697165547|ref|XP_009591578.1| PREDICTED: (-)-germacrene D synthase-like [Nicotiana tomentosiformis]	0
m140627_173007_42199_c100506862550000001823076808221303_s1_X0/17428/2164_55_CCS	gi|697160281|ref|XP_009588919.1| PREDICTED: probable acyl-activating enzyme 1, peroxisomal [Nicotiana tomentosiformis]	0
m140627_195211_42199_c100506862550000001823076808221304_s1_X0/102004/1625_60_CCS	gi|698425917|ref|XP_009786006.1| PREDICTED: protein LIGHT-DEPENDENT SHORT HYPOCOTYLS 10-like [Nicotiana sylvestris]	1.92e-100
m140627_221334_42199_c100506862550000001823076808221305_s1_X0/56237/32_1277_CCS	gi|697136916|ref|XP_009622543.1| PREDICTED: two-component response regulator ARR9-like [Nicotiana tomentosiformis]	3.01e-105
m140627_195211_42199_c100506862550000001823076808221304_s1_X0/27124/1756_57_CCS	gi|697178581|ref|XP_009598277.1| PREDICTED: uncharacterized protein LOC104094118 [Nicotiana tomentosiformis] gi|697178583|ref|XP_009598278.1| PREDICTED: uncharacterized protein LOC104094118 [Nicotiana tomentosiformis]	0
m140627_102627_42199_c100506862550000001823076808221300_s1_X0/86182/1069_54_CCS	gi|698547641|ref|XP_009768095.1| PREDICTED: protein SSUH2 homolog [Nicotiana sylvestris]	2.05e-28
m140627_221334_42199_c100506862550000001823076808221305_s1_X0/71205/31_1326_CCS	gi|698575130|ref|XP_009775854.1| PREDICTED: peroxidase 2-like [Nicotiana sylvestris]	7.3e-164
m140627_221334_42199_c100506862550000001823076808221305_s1_X0/112694/1060_55_CCS	gi|698547641|ref|XP_009768095.1| PREDICTED: protein SSUH2 homolog [Nicotiana sylvestris]	2.98e-28
m140627_221334_42199_c100506862550000001823076808221305_s1_X0/36990/2110_57_CCS	gi|845634536|ref|NP_001296972.1| pyrophosphate--fructose 6-phosphate 1-phosphotransferase subunit beta-like [Solanum lycopersicum]	0
m140627_102627_42199_c100506862550000001823076808221300_s1_X0/20751/978_60_CCS	gi|698571035|ref|XP_009774768.1| PREDICTED: uncharacterized protein LOC104224767 isoform X1 [Nicotiana sylvestris]	1.26e-38
m140627_195211_42199_c100506862550000001823076808221304_s1_X0/77045/1727_50_CCS	gi|698419917|ref|XP_009800501.1| PREDICTED: 2-isopropylmalate synthase A [Nicotiana sylvestris]	0
m140627_102627_42199_c100506862550000001823076808221300_s1_X0/88925/1279_60_CCS	gi|698570805|ref|XP_009774704.1| PREDICTED: protein LIGHT-DEPENDENT SHORT HYPOCOTYLS 10-like [Nicotiana sylvestris]	2.09e-98
m140627_102627_42199_c100506862550000001823076808221300_s1_X0/4767/50_1693_CCS	gi|697187421|ref|XP_009602748.1| PREDICTED: eukaryotic initiation factor 4A-11 [Nicotiana tomentosiformis] gi|698490837|ref|XP_009791873.1| PREDICTED: eukaryotic initiation factor 4A-11 [Nicotiana sylvestris]	0
m140627_173007_42199_c100506862550000001823076808221303_s1_X0/60082/35_1854_CCS	gi|698479594|ref|XP_009786874.1| PREDICTED: peroxidase P7 [Nicotiana sylvestris]	0
m140627_102627_42199_c100506862550000001823076808221300_s1_X0/148249/31_1353_CCS	gi|698444581|ref|XP_009766444.1| PREDICTED: S-formylglutathione hydrolase [Nicotiana sylvestris]	7.36e-139
m140627_195211_42199_c100506862550000001823076808221304_s1_X0/45164/1363_59_CCS	gi|698551932|ref|XP_009769473.1| PREDICTED: anthocyanidin reductase-like [Nicotiana sylvestris]	0
m140627_102627_42199_c100506862550000001823076808221300_s1_X0/43957/1370_56_CCS	gi|698497716|ref|XP_009794813.1| PREDICTED: transcription factor MYB59-like [Nicotiana sylvestris]	1.05e-119
m140627_150819_42199_c100506862550000001823076808221302_s1_X0/135963/1138_53_CCS	gi|697109456|ref|XP_009608587.1| PREDICTED: uncharacterized protein LOC104102560 [Nicotiana tomentosiformis] gi|697109458|ref|XP_009608588.1| PREDICTED: uncharacterized protein LOC104102560 [Nicotiana tomentosiformis] gi|697109460|ref|XP_009608589.1| PREDICTED: uncharacterized protein LOC104102560 [Nicotiana tomentosiformis] gi|697109462|ref|XP_009608590.1| PREDICTED: uncharacterized protein LOC1…	1.89e-139
m140627_195211_42199_c100506862550000001823076808221304_s1_X0/19048/31_1436_CCS	gi|698576063|ref|XP_009776113.1| PREDICTED: peroxisome biogenesis protein 3-2-like [Nicotiana sylvestris]	0
m140627_102627_42199_c100506862550000001823076808221300_s1_X0/38194/1218_56_CCS	gi|357488189|ref|XP_003614382.1| hypothetical protein MTR_5g050970 [Medicago truncatula]	1.23e-80
m140627_150819_42199_c100506862550000001823076808221302_s1_X0/25758/899_58_CCS	gi|290490837|emb|CBJ34336.1| translation initiation factor eIF(iso)4E [Solanum tuberosum]	5.98e-130
m140627_221334_42199_c100506862550000001823076808221305_s1_X0/127166/31_1822_CCS	gi|697169278|ref|XP_009593533.1| PREDICTED: protein NRT1/ PTR FAMILY 5.10-like [Nicotiana tomentosiformis]	0
m140627_221334_42199_c100506862550000001823076808221305_s1_X0/36863/31_877_CCS	gi|697096659|ref|XP_009617496.1| PREDICTED: beta-amyrin 28-oxidase-like isoform X1 [Nicotiana tomentosiformis]	3.11e-143
m140627_173007_42199_c100506862550000001823076808221303_s1_X0/56870/30_1839_CCS	gi|698551313|ref|XP_009769268.1| PREDICTED: pectinesterase-like [Nicotiana sylvestris]	0
m140627_124518_42199_c100506862550000001823076808221301_s1_X0/113646/1144_53_CCS	gi|481048337|gb|AGJ98233.1| PIB60 cell number regulator-like protein, partial [Petunia x hybrida]	4.33e-164
m140627_102627_42199_c100506862550000001823076808221300_s1_X0/15215/1041_63_CCS	gi|697168279|ref|XP_009593018.1| PREDICTED: 60S ribosomal protein L7a-2 [Nicotiana tomentosiformis] gi|698494873|ref|XP_009793602.1| PREDICTED: 60S ribosomal protein L7a-2 [Nicotiana sylvestris]	5.82e-153
m140627_150819_42199_c100506862550000001823076808221302_s1_X0/136464/29_1249_CCS	gi|697180040|ref|XP_009598994.1| PREDICTED: BURP domain-containing protein 3-like [Nicotiana tomentosiformis]	7.66e-131
m140627_102627_42199_c100506862550000001823076808221300_s1_X0/43231/30_1016_CCS	gi|698426025|ref|XP_009786145.1| PREDICTED: putative late blight resistance protein homolog R1A-3 isoform X2 [Nicotiana sylvestris]	5.71e-105
m140627_221334_42199_c100506862550000001823076808221305_s1_X0/131732/30_1816_CCS	gi|460413535|ref|XP_004252143.1| PREDICTED: organic cation/carnitine transporter 3-like [Solanum lycopersicum]	0
m140627_221334_42199_c100506862550000001823076808221305_s1_X0/46124/1840_57_CCS	gi|6014931|sp|O80402.1|DCAM_NICSY RecName: Full=S-adenosylmethionine decarboxylase proenzyme; Short=AdoMetDC; Short=SAMDC; Contains: RecName: Full=S-adenosylmethionine decarboxylase alpha chain; Contains: RecName: Full=S-adenosylmethionine decarboxylase beta chain; Flags: Precursor [Nicotiana sylvestris] gi|3252792|dbj|BAA29040.1| S-adenosylmethionine decarboxylase [Nicotiana sylvestris]	0
m140627_150819_42199_c100506862550000001823076808221302_s1_X0/125000/31_1250_CCS	gi|697142582|ref|XP_009625397.1| PREDICTED: phenylalanine ammonia-lyase [Nicotiana tomentosiformis]	0
m140627_195211_42199_c100506862550000001823076808221304_s1_X0/82137/1803_53_CCS	gi|316996023|dbj|BAD83524.2| ATP synthase F1 subunit 1 (mitochondrion) [Nicotiana tabacum]	0
m140627_173007_42199_c100506862550000001823076808221303_s1_X0/40590/31_1512_CCS	gi|75313217|sp|Q9SBQ7.1|METK3_PETHY RecName: Full=S-adenosylmethionine synthase 3; Short=AdoMet synthase 3; AltName: Full=Methionine adenosyltransferase 3; Short=MAT 3 [Petunia x hybrida] gi|5726594|gb|AAD48485.1|AF170798_1 S-adenosyl-L-methionine synthetase [Petunia x hybrida]	0
m140627_124518_42199_c100506862550000001823076808221301_s1_X0/126373/1593_58_CCS	gi|698424343|ref|XP_009783584.1| PREDICTED: protein ASPARTIC PROTEASE IN GUARD CELL 2-like [Nicotiana sylvestris]	0
m140627_102627_42199_c100506862550000001823076808221300_s1_X0/115405/30_1125_CCS	gi|698522652|ref|XP_009758138.1| PREDICTED: glutathione S-transferase PARB [Nicotiana sylvestris]	9.95e-137
m140627_173007_42199_c100506862550000001823076808221303_s1_X0/46241/1906_54_CCS	gi|565364376|ref|XP_006348901.1| PREDICTED: 11-oxo-beta-amyrin 30-oxidase-like isoform X1 [Solanum tuberosum]	0
m140627_150819_42199_c100506862550000001823076808221302_s1_X0/12435/31_1353_CCS	gi|802646783|ref|XP_012079658.1| PREDICTED: UPF0160 protein [Jatropha curcas] gi|643721584|gb|KDP31642.1| hypothetical protein JCGZ_14958 [Jatropha curcas]	2.56e-119
m140627_102627_42199_c100506862550000001823076808221300_s1_X0/85508/26_989_CCS	gi|698499341|ref|XP_009795501.1| PREDICTED: putative germin-like protein 2-1 [Nicotiana sylvestris]	3.98e-144
m140627_124518_42199_c100506862550000001823076808221301_s1_X0/71975/1116_62_CCS	gi|697137522|ref|XP_009622863.1| PREDICTED: anthocyanidin 3-O-glucosyltransferase 5-like [Nicotiana tomentosiformis]	0
m140627_102627_42199_c100506862550000001823076808221300_s1_X0/66270/30_992_CCS	gi|698547641|ref|XP_009768095.1| PREDICTED: protein SSUH2 homolog [Nicotiana sylvestris]	8.05e-30
m140627_221334_42199_c100506862550000001823076808221305_s1_X0/127082/32_862_CCS	gi|697173503|ref|XP_009595676.1| PREDICTED: uncharacterized protein LOC104091938 [Nicotiana tomentosiformis]	1.88e-75
m140627_173007_42199_c100506862550000001823076808221303_s1_X0/20086/31_1792_CCS	gi|697168056|ref|XP_009592898.1| PREDICTED: lysine histidine transporter-like 8 [Nicotiana tomentosiformis]	0
m140627_173007_42199_c100506862550000001823076808221303_s1_X0/109552/1007_52_CCS	gi|14165167|gb|AAK55411.1|AF376058_1 osmotin [Petunia x hybrida]	9.12e-129
m140627_150819_42199_c100506862550000001823076808221302_s1_X0/152232/1559_56_CCS	gi|698567328|ref|XP_009773747.1| PREDICTED: homeobox-leucine zipper protein HAT5-like [Nicotiana sylvestris]	6.13e-140
m140627_173007_42199_c100506862550000001823076808221303_s1_X0/36078/1799_56_CCS	gi|697109555|ref|XP_009608643.1| PREDICTED: probable (S)-N-methylcoclaurine 3&apos;-hydroxylase isozyme 2 [Nicotiana tomentosiformis]	1.89e-146
m140627_173007_42199_c100506862550000001823076808221303_s1_X0/13533/37_2226_CCS	gi|698483140|ref|XP_009788452.1| PREDICTED: cis-abienol synthase, chloroplastic-like [Nicotiana sylvestris] gi|698483142|ref|XP_009788453.1| PREDICTED: cis-abienol synthase, chloroplastic-like [Nicotiana sylvestris]	0
m140627_173007_42199_c100506862550000001823076808221303_s1_X0/82491/33_1620_CCS	gi|460404331|ref|XP_004247636.1| PREDICTED: transcription factor UNE12-like [Solanum lycopersicum]	2.33e-140
m140627_221334_42199_c100506862550000001823076808221305_s1_X0/45053/32_1522_CCS	gi|698465885|ref|XP_009782781.1| PREDICTED: uncharacterized acetyltransferase At3g50280-like [Nicotiana sylvestris]	2.23e-162
m140627_124518_42199_c100506862550000001823076808221301_s1_X0/41374/1019_59_CCS	gi|697181744|ref|XP_009599867.1| PREDICTED: RING-H2 finger protein ATL78-like [Nicotiana tomentosiformis]	2.13e-80
m140627_173007_42199_c100506862550000001823076808221303_s1_X0/95383/980_57_CCS	gi|14165167|gb|AAK55411.1|AF376058_1 osmotin [Petunia x hybrida]	1.3e-175
m140627_195211_42199_c100506862550000001823076808221304_s1_X0/44312/993_57_CCS	gi|225280|prf||1211235Q rpoC-like ORF 548	0
m140627_124518_42199_c100506862550000001823076808221301_s1_X0/133724/31_1310_CCS	gi|697125487|ref|XP_009616763.1| PREDICTED: probable 2-oxoglutarate/Fe(II)-dependent dioxygenase [Nicotiana tomentosiformis]	0
m140627_102627_42199_c100506862550000001823076808221300_s1_X0/139844/1385_57_CCS	gi|697095506|ref|XP_009611647.1| PREDICTED: probable ascorbate-specific transmembrane electron transporter 1 [Nicotiana tomentosiformis]	3.7e-128
m140627_195211_42199_c100506862550000001823076808221304_s1_X0/151466/1229_63_CCS	gi|697178345|ref|XP_009598152.1| PREDICTED: peroxidase 21 [Nicotiana tomentosiformis] gi|697178347|ref|XP_009598153.1| PREDICTED: peroxidase 21 [Nicotiana tomentosiformis]	0
m140627_195211_42199_c100506862550000001823076808221304_s1_X0/76140/1492_59_CCS	gi|75313217|sp|Q9SBQ7.1|METK3_PETHY RecName: Full=S-adenosylmethionine synthase 3; Short=AdoMet synthase 3; AltName: Full=Methionine adenosyltransferase 3; Short=MAT 3 [Petunia x hybrida] gi|5726594|gb|AAD48485.1|AF170798_1 S-adenosyl-L-methionine synthetase [Petunia x hybrida]	0
m140627_221334_42199_c100506862550000001823076808221305_s1_X0/40159/2241_58_CCS	gi|357436159|ref|XP_003588355.1| Mitochondrial protein, putative [Medicago truncatula]	0
m140627_195211_42199_c100506862550000001823076808221304_s1_X0/9167/958_61_CCS	gi|460411705|ref|XP_004251246.1| PREDICTED: hyoscyamine 6-dioxygenase-like [Solanum lycopersicum]	6.36e-22
m140627_195211_42199_c100506862550000001823076808221304_s1_X0/11369/1972_55_CCS	gi|697144788|ref|XP_009626514.1| PREDICTED: protein LIGHT-DEPENDENT SHORT HYPOCOTYLS 10-like [Nicotiana tomentosiformis]	6.81e-91
m140627_150819_42199_c100506862550000001823076808221302_s1_X0/10193/1041_56_CCS	gi|565386132|ref|XP_006358891.1| PREDICTED: osmotin-like protein OSML15-like [Solanum tuberosum] gi|1709496|sp|P50703.1|OS35_SOLCO RecName: Full=Osmotin-like protein OSML15; AltName: Full=PA15; Flags: Precursor [Solanum commersonii] gi|18277|emb|CAA47669.1| osmotin-like protein [Solanum commersonii] gi|53801288|gb|AAU93854.1| osmotin-like protein A35 [Solanum phureja] gi|53830834|gb|AAU95239.1| o…	1.17e-142
m140627_124518_42199_c100506862550000001823076808221301_s1_X0/21505/31_1147_CCS	gi|703077399|ref|XP_010090583.1| hypothetical protein L484_001701 [Morus notabilis] gi|587849730|gb|EXB39942.1| hypothetical protein L484_001701 [Morus notabilis]	1.1e-94
m140627_124518_42199_c100506862550000001823076808221301_s1_X0/32451/1041_57_CCS	gi|565395049|ref|XP_006363161.1| PREDICTED: apyrase-like isoform X1 [Solanum tuberosum] gi|565395051|ref|XP_006363162.1| PREDICTED: apyrase-like isoform X2 [Solanum tuberosum]	1.04e-67
m140627_221334_42199_c100506862550000001823076808221305_s1_X0/4785/30_1797_CCS	gi|90111010|sp|Q33C48.1|RPOC2_NICTO RecName: Full=DNA-directed RNA polymerase subunit beta&apos;&apos;; AltName: Full=PEP; AltName: Full=Plastid-encoded RNA polymerase subunit beta&apos;&apos;; Short=RNA polymerase subunit beta&apos;&apos; (chloroplast) [Nicotiana tomentosiformis] gi|80750911|dbj|BAE47987.1| RNA polymerase beta&apos;&apos; subunit [Nicotiana tomentosiformis]	0
m140627_195211_42199_c100506862550000001823076808221304_s1_X0/106037/1202_59_CCS	gi|697118176|ref|XP_009613011.1| PREDICTED: peroxidase 42-like [Nicotiana tomentosiformis]	0
m140627_195211_42199_c100506862550000001823076808221304_s1_X0/137913/1867_56_CCS	gi|698551313|ref|XP_009769268.1| PREDICTED: pectinesterase-like [Nicotiana sylvestris]	0
m140627_195211_42199_c100506862550000001823076808221304_s1_X0/93733/31_702_CCS	gi|697134264|ref|XP_009621183.1| PREDICTED: glycine-rich cell wall structural protein-like [Nicotiana tomentosiformis]	9.79e-12
m140627_173007_42199_c100506862550000001823076808221303_s1_X0/50061/937_55_CCS	gi|697098340|ref|XP_009626245.1| PREDICTED: two-component response regulator ARR6-like isoform X1 [Nicotiana tomentosiformis]	3.73e-94
m140627_173007_42199_c100506862550000001823076808221303_s1_X0/95562/31_975_CCS	gi|697136214|ref|XP_009622180.1| PREDICTED: acylpyruvase FAHD1, mitochondrial-like [Nicotiana tomentosiformis]	5.23e-145
m140627_173007_42199_c100506862550000001823076808221303_s1_X0/52600/1843_59_CCS	gi|460403898|ref|XP_004247423.1| PREDICTED: beta-glucosidase 11-like [Solanum lycopersicum]	0
m140627_173007_42199_c100506862550000001823076808221303_s1_X0/125230/29_2018_CCS	gi|697148814|ref|XP_009628597.1| PREDICTED: ataxin-2 homolog [Nicotiana tomentosiformis]	1.07e-127
m140627_195211_42199_c100506862550000001823076808221304_s1_X0/29070/31_1954_CCS	gi|697175652|ref|XP_009596768.1| PREDICTED: sodium-coupled neutral amino acid transporter 5-like [Nicotiana tomentosiformis] gi|697175654|ref|XP_009596769.1| PREDICTED: sodium-coupled neutral amino acid transporter 5-like [Nicotiana tomentosiformis] gi|697175656|ref|XP_009596770.1| PREDICTED: sodium-coupled neutral amino acid transporter 5-like [Nicotiana tomentosiformis] gi|697175658|ref|XP_0095…	0
m140627_173007_42199_c100506862550000001823076808221303_s1_X0/69966/911_51_CCS	gi|460369770|ref|XP_004230730.1| PREDICTED: uncharacterized protein LOC101249498 [Solanum lycopersicum]	1.36e-133
m140627_124518_42199_c100506862550000001823076808221301_s1_X0/111890/1065_54_CCS	gi|698547641|ref|XP_009768095.1| PREDICTED: protein SSUH2 homolog [Nicotiana sylvestris]	2.16e-28
m140627_221334_42199_c100506862550000001823076808221305_s1_X0/140581/1263_60_CCS	gi|698495811|ref|XP_009793993.1| PREDICTED: apyrase-like [Nicotiana sylvestris]	0
m140627_221334_42199_c100506862550000001823076808221305_s1_X0/69887/32_2411_CCS	gi|697120178|ref|XP_009614059.1| PREDICTED: subtilisin-like protease [Nicotiana tomentosiformis]	0
m140627_195211_42199_c100506862550000001823076808221304_s1_X0/156539/1832_53_CCS	gi|565382569|ref|XP_006357608.1| PREDICTED: protein TRANSPARENT TESTA 12-like [Solanum tuberosum]	0
m140627_102627_42199_c100506862550000001823076808221300_s1_X0/6478/1375_57_CCS	gi|170243|gb|AAA34078.1| beta(1,3)-glucanase regulator [Nicotiana plumbaginifolia]	0
m140627_173007_42199_c100506862550000001823076808221303_s1_X0/94579/1099_67_CCS	gi|3192863|gb|AAC19114.1| 1,3-beta-glucan glucanohydrolase [Solanum tuberosum]	1e-114
m140627_150819_42199_c100506862550000001823076808221302_s1_X0/38576/1214_57_CCS	gi|315258225|gb|ADT91691.1| endochitinase [Nicotiana attenuata]	3.02e-177
m140627_173007_42199_c100506862550000001823076808221303_s1_X0/21359/2013_57_CCS	gi|697184085|ref|XP_009601069.1| PREDICTED: 3-hydroxy-3-methylglutaryl-coenzyme A reductase [Nicotiana tomentosiformis]	0
m140627_195211_42199_c100506862550000001823076808221304_s1_X0/22950/31_937_CCS	gi|697108130|ref|XP_009607912.1| PREDICTED: kirola {ECO:0000303|PubMed:21309790}-like [Nicotiana tomentosiformis]	1.01e-72
m140627_173007_42199_c100506862550000001823076808221303_s1_X0/78687/1723_53_CCS	gi|565380006|ref|XP_006356407.1| PREDICTED: endoglucanase 25-like [Solanum tuberosum]	0
m140627_150819_42199_c100506862550000001823076808221302_s1_X0/88911/31_1206_CCS	gi|697117107|ref|XP_009612483.1| PREDICTED: probable salt tolerance-like protein At1g75540 [Nicotiana tomentosiformis]	5.53e-140
m140627_124518_42199_c100506862550000001823076808221301_s1_X0/138038/30_1606_CCS	gi|75334880|sp|Q9LEB4.1|RBP45_NICPL RecName: Full=Polyadenylate-binding protein RBP45; Short=Poly(A)-binding protein RBP45; AltName: Full=RNA-binding protein 45; Short=NplRBP45 [Nicotiana plumbaginifolia] gi|9663767|emb|CAC01237.1| RNA Binding Protein 45 [Nicotiana plumbaginifolia]	0
m140627_195211_42199_c100506862550000001823076808221304_s1_X0/123148/31_768_CCS	gi|697183210|ref|XP_009600627.1| PREDICTED: major pollen allergen Lol p 11-like [Nicotiana tomentosiformis]	2.27e-87
m140627_150819_42199_c100506862550000001823076808221302_s1_X0/77393/24_1010_CCS	gi|698547641|ref|XP_009768095.1| PREDICTED: protein SSUH2 homolog [Nicotiana sylvestris]	1.97e-28
m140627_124518_42199_c100506862550000001823076808221301_s1_X0/102390/1025_52_CCS	gi|698547641|ref|XP_009768095.1| PREDICTED: protein SSUH2 homolog [Nicotiana sylvestris]	2.59e-27
m140627_150819_42199_c100506862550000001823076808221302_s1_X0/80575/31_1230_CCS	gi|255590537|ref|XP_002535295.1| conserved hypothetical protein [Ricinus communis] gi|223523525|gb|EEF27089.1| conserved hypothetical protein [Ricinus communis]	1.34e-57
m140627_221334_42199_c100506862550000001823076808221305_s1_X0/31946/31_1285_CCS	gi|563426022|gb|AHB59751.1| Prx01 [Brunfelsia pauciflora var. calycina]	5.33e-146
m140627_150819_42199_c100506862550000001823076808221302_s1_X0/37175/31_1600_CCS	gi|698511844|ref|XP_009800982.1| PREDICTED: putative UDP-rhamnose:rhamnosyltransferase 1 [Nicotiana sylvestris]	0
m140627_102627_42199_c100506862550000001823076808221300_s1_X0/48504/30_1079_CCS	gi|698547641|ref|XP_009768095.1| PREDICTED: protein SSUH2 homolog [Nicotiana sylvestris]	4.17e-28
m140627_124518_42199_c100506862550000001823076808221301_s1_X0/158278/30_867_CCS	gi|698505668|ref|XP_009798271.1| PREDICTED: kirola-like [Nicotiana sylvestris]	6.56e-60
m140627_124518_42199_c100506862550000001823076808221301_s1_X0/126122/1202_48_CCS	gi|697190674|ref|XP_009604398.1| PREDICTED: membrane protein of ER body 2-like isoform X3 [Nicotiana tomentosiformis]	4.71e-82
m140627_221334_42199_c100506862550000001823076808221305_s1_X0/42760/31_2133_CCS	gi|698572985|ref|XP_009775290.1| PREDICTED: nucleotide pyrophosphatase/phosphodiesterase-like [Nicotiana sylvestris]	0
m140627_150819_42199_c100506862550000001823076808221302_s1_X0/83818/31_1201_CCS	gi|697170244|ref|XP_009594039.1| PREDICTED: endochitinase 3 [Nicotiana tomentosiformis]	2.43e-168
m140627_195211_42199_c100506862550000001823076808221304_s1_X0/71780/1163_59_CCS	gi|697172950|ref|XP_009595410.1| PREDICTED: MADS-box transcription factor 23-like isoform X3 [Nicotiana tomentosiformis]	7.23e-152
m140627_221334_42199_c100506862550000001823076808221305_s1_X0/84220/706_57_CCS	gi|697116628|ref|XP_009612232.1| PREDICTED: kirola {ECO:0000303|PubMed:21309790}-like [Nicotiana tomentosiformis]	2.93e-71
m140627_221334_42199_c100506862550000001823076808221305_s1_X0/140014/1840_60_CCS	gi|661883791|emb|CDP12624.1| unnamed protein product [Coffea canephora]	0
m140627_124518_42199_c100506862550000001823076808221301_s1_X0/33189/1215_58_CCS	gi|481048327|gb|AGJ98228.1| PIB08 14-3-3 protein [Petunia x hybrida]	1.57e-180
m140627_124518_42199_c100506862550000001823076808221301_s1_X0/61536/31_950_CCS	gi|698499341|ref|XP_009795501.1| PREDICTED: putative germin-like protein 2-1 [Nicotiana sylvestris]	3.13e-144
m140627_150819_42199_c100506862550000001823076808221302_s1_X0/28597/1391_52_CCS	gi|697161607|ref|XP_009589588.1| PREDICTED: chitinase-like protein 4 [Nicotiana tomentosiformis]	0
m140627_173007_42199_c100506862550000001823076808221303_s1_X0/56544/1689_51_CCS	gi|697107708|ref|XP_009607692.1| PREDICTED: protein ASPARTIC PROTEASE IN GUARD CELL 2-like [Nicotiana tomentosiformis]	0
m140627_173007_42199_c100506862550000001823076808221303_s1_X0/51428/1654_59_CCS	gi|697138110|ref|XP_009623131.1| PREDICTED: UDP-glycosyltransferase 91C1 [Nicotiana tomentosiformis]	0
m140627_150819_42199_c100506862550000001823076808221302_s1_X0/47584/1040_61_CCS	gi|698547641|ref|XP_009768095.1| PREDICTED: protein SSUH2 homolog [Nicotiana sylvestris]	2.02e-28
m140627_195211_42199_c100506862550000001823076808221304_s1_X0/141720/30_2591_CCS	gi|747097215|ref|XP_011096562.1| PREDICTED: dammarenediol II synthase-like [Sesamum indicum] gi|747097217|ref|XP_011096564.1| PREDICTED: dammarenediol II synthase-like [Sesamum indicum]	0
m140627_173007_42199_c100506862550000001823076808221303_s1_X0/52709/1798_65_CCS	gi|698522885|ref|XP_009758242.1| PREDICTED: putative late blight resistance protein homolog R1A-3 [Nicotiana sylvestris] gi|698522887|ref|XP_009758243.1| PREDICTED: putative late blight resistance protein homolog R1A-3 [Nicotiana sylvestris]	1.12e-135
m140627_124518_42199_c100506862550000001823076808221301_s1_X0/3388/31_1037_CCS	gi|697186368|ref|XP_009602224.1| PREDICTED: OTU domain-containing protein DDB_G0284757 [Nicotiana tomentosiformis]	8.19e-144
m140627_102627_42199_c100506862550000001823076808221300_s1_X0/61798/30_1025_CCS	gi|698547641|ref|XP_009768095.1| PREDICTED: protein SSUH2 homolog [Nicotiana sylvestris]	2.02e-28
m140627_102627_42199_c100506862550000001823076808221300_s1_X0/66007/30_944_CCS	gi|460411705|ref|XP_004251246.1| PREDICTED: hyoscyamine 6-dioxygenase-like [Solanum lycopersicum]	9.03e-152
m140627_102627_42199_c100506862550000001823076808221300_s1_X0/137701/28_1203_CCS	gi|116323|sp|P29059.1|CHI3_TOBAC RecName: Full=Endochitinase 3; Flags: Precursor [Nicotiana tabacum] gi|19843|emb|CAA45821.1| chitinase C class I [Nicotiana tabacum]	1.45e-142
m140627_150819_42199_c100506862550000001823076808221302_s1_X0/2260/1233_56_CCS	gi|698547641|ref|XP_009768095.1| PREDICTED: protein SSUH2 homolog [Nicotiana sylvestris]	9.8e-28
m140627_195211_42199_c100506862550000001823076808221304_s1_X0/127164/30_1706_CCS	gi|698451144|ref|XP_009777005.1| PREDICTED: serine/threonine-protein kinase SRK2I-like [Nicotiana sylvestris]	0
m140627_102627_42199_c100506862550000001823076808221300_s1_X0/161328/1661_60_CCS	gi|697157873|ref|XP_009587688.1| PREDICTED: pectate lyase-like [Nicotiana tomentosiformis]	0
m140627_221334_42199_c100506862550000001823076808221305_s1_X0/799/31_1812_CCS	gi|698496814|ref|XP_009794425.1| PREDICTED: geraniol 8-hydroxylase-like [Nicotiana sylvestris]	0
m140627_195211_42199_c100506862550000001823076808221304_s1_X0/76328/649_58_CCS	gi|697165543|ref|XP_009591576.1| PREDICTED: uncharacterized protein LOC104088580 [Nicotiana tomentosiformis]	1.47e-39
m140627_173007_42199_c100506862550000001823076808221303_s1_X0/43501/1225_58_CCS	gi|698475740|ref|XP_009785228.1| PREDICTED: transcription repressor KAN1-like [Nicotiana sylvestris]	3.97e-75
m140627_124518_42199_c100506862550000001823076808221301_s1_X0/65169/32_1285_CCS	gi|698520955|ref|XP_009757292.1| PREDICTED: proton pump-interactor 1-like isoform X1 [Nicotiana sylvestris] gi|698520957|ref|XP_009757293.1| PREDICTED: proton pump-interactor 1-like isoform X2 [Nicotiana sylvestris]	2.6e-138
m140627_124518_42199_c100506862550000001823076808221301_s1_X0/115097/1322_58_CCS	gi|671775228|gb|AII99847.1| beta expansin precursor [Nicotiana tabacum]	1.22e-152
m140627_173007_42199_c100506862550000001823076808221303_s1_X0/79749/31_1935_CCS	gi|698525910|ref|XP_009759786.1| PREDICTED: F-box/LRR-repeat protein At3g26922-like [Nicotiana sylvestris]	1.04e-149
m140627_124518_42199_c100506862550000001823076808221301_s1_X0/106317/31_1064_CCS	gi|145583579|emb|CAL25577.1| serin endopeptidase [Trichoderma harzianum]	2.39e-88
m140627_124518_42199_c100506862550000001823076808221301_s1_X0/39298/1218_57_CCS	gi|697143638|ref|XP_009625938.1| PREDICTED: secretory carrier-associated membrane protein 1 [Nicotiana tomentosiformis]	1.2e-172
m140627_173007_42199_c100506862550000001823076808221303_s1_X0/84031/31_2135_CCS	gi|576303586|ref|YP_008999604.1| NADH dehydrogenase subunit 1 (mitochondrion) [Vaccinium macrocarpon] gi|549531678|gb|AGX28817.1| NADH dehydrogenase subunit 1 (mitochondrion) [Vaccinium macrocarpon]	4.87e-70
m140627_173007_42199_c100506862550000001823076808221303_s1_X0/146627/31_1541_CCS	gi|565351462|ref|XP_006342675.1| PREDICTED: branched-chain-amino-acid aminotransferase 2, chloroplastic-like [Solanum tuberosum]	0
m140627_150819_42199_c100506862550000001823076808221302_s1_X0/145679/30_1149_CCS	gi|698480454|ref|XP_009787276.1| PREDICTED: delta(7)-sterol-C5(6)-desaturase [Nicotiana sylvestris]	0
m140627_124518_42199_c100506862550000001823076808221301_s1_X0/84092/27_775_CCS	gi|698442365|ref|XP_009762892.1| PREDICTED: organ-specific protein P4-like [Nicotiana sylvestris]	2.99e-75
m140627_102627_42199_c100506862550000001823076808221300_s1_X0/23438/1017_53_CCS	gi|442803159|gb|AGC78894.1| hypothetical protein (mitochondrion) [Vicia faba] gi|442803272|gb|AGC79007.1| hypothetical protein (mitochondrion) [Vicia faba]	2.04e-73
m140627_150819_42199_c100506862550000001823076808221302_s1_X0/27992/1146_55_CCS	gi|698547641|ref|XP_009768095.1| PREDICTED: protein SSUH2 homolog [Nicotiana sylvestris]	8.82e-28
m140627_195211_42199_c100506862550000001823076808221304_s1_X0/110900/705_60_CCS	gi|698521237|ref|XP_009757426.1| PREDICTED: keratin, type I cytoskeletal 9-like [Nicotiana sylvestris]	9.3e-16
m140627_124518_42199_c100506862550000001823076808221301_s1_X0/61744/32_948_CCS	gi|697137587|ref|XP_009622898.1| PREDICTED: 40S ribosomal protein S6 [Nicotiana tomentosiformis]	4.67e-140
m140627_173007_42199_c100506862550000001823076808221303_s1_X0/41388/30_1738_CCS	gi|697107708|ref|XP_009607692.1| PREDICTED: protein ASPARTIC PROTEASE IN GUARD CELL 2-like [Nicotiana tomentosiformis]	0
m140627_221334_42199_c100506862550000001823076808221305_s1_X0/69910/1978_72_CCS	gi|698582735|ref|XP_009777911.1| PREDICTED: homeobox-leucine zipper protein ATHB-14-like isoform X1 [Nicotiana sylvestris]	0
m140627_221334_42199_c100506862550000001823076808221305_s1_X0/116226/31_2004_CCS	gi|565401845|ref|XP_006366403.1| PREDICTED: nitrate excretion transporter 1-like [Solanum tuberosum]	0
m140627_195211_42199_c100506862550000001823076808221304_s1_X0/87798/32_967_CCS	gi|147816183|emb|CAN68598.1| hypothetical protein VITISV_003488 [Vitis vinifera]	2.05e-07
m140627_150819_42199_c100506862550000001823076808221302_s1_X0/36156/1644_53_CCS	gi|569533237|gb|AHE41423.1| actin [Lycium chinense]	0
m140627_124518_42199_c100506862550000001823076808221301_s1_X0/135259/31_1494_CCS	gi|627823631|ref|XP_007684481.1| hypothetical protein COCMIDRAFT_2209 [Bipolaris oryzae ATCC 44560] gi|576935444|gb|EUC48948.1| hypothetical protein COCMIDRAFT_2209 [Bipolaris oryzae ATCC 44560]	0
m140627_150819_42199_c100506862550000001823076808221302_s1_X0/10521/1293_56_CCS	gi|565341890|ref|XP_006338102.1| PREDICTED: purine permease 1-like [Solanum tuberosum]	2.08e-158
m140627_124518_42199_c100506862550000001823076808221301_s1_X0/160388/30_1376_CCS	gi|697135596|ref|XP_009621858.1| PREDICTED: peroxidase 72-like [Nicotiana tomentosiformis]	0
m140627_221334_42199_c100506862550000001823076808221305_s1_X0/61770/1452_53_CCS	gi|698548229|ref|XP_009768273.1| PREDICTED: UDP-glycosyltransferase 91A1-like [Nicotiana sylvestris]	0
m140627_195211_42199_c100506862550000001823076808221304_s1_X0/11438/31_1894_CCS	gi|565344182|ref|XP_006339196.1| PREDICTED: cytochrome P450 82C4-like [Solanum tuberosum]	0
m140627_124518_42199_c100506862550000001823076808221301_s1_X0/135035/30_999_CCS	gi|698547641|ref|XP_009768095.1| PREDICTED: protein SSUH2 homolog [Nicotiana sylvestris]	1.19e-28
m140627_124518_42199_c100506862550000001823076808221301_s1_X0/156931/31_993_CCS	gi|565385104|ref|XP_006358459.1| PREDICTED: germin-like protein subfamily 1 member 20-like [Solanum tuberosum]	6.79e-93
m140627_124518_42199_c100506862550000001823076808221301_s1_X0/120353/1001_54_CCS	gi|76161000|gb|ABA40463.1| elongation factor-like protein [Solanum tuberosum]	6.83e-100
m140627_124518_42199_c100506862550000001823076808221301_s1_X0/15637/1235_60_CCS	gi|697105944|ref|XP_009606804.1| PREDICTED: basic endochitinase [Nicotiana tomentosiformis] gi|3790355|dbj|BAA33971.1| chitinase 134 [Nicotiana tabacum]	5.54e-177
m140627_221334_42199_c100506862550000001823076808221305_s1_X0/107522/888_53_CCS	gi|698533949|ref|XP_009763718.1| PREDICTED: cell wall / vacuolar inhibitor of fructosidase 1-like [Nicotiana sylvestris]	5.06e-56
m140627_102627_42199_c100506862550000001823076808221300_s1_X0/65284/31_1178_CCS	gi|698544463|ref|XP_009767072.1| PREDICTED: GDSL esterase/lipase At5g08460 [Nicotiana sylvestris]	2.22e-146
m140627_124518_42199_c100506862550000001823076808221301_s1_X0/92433/1337_53_CCS	gi|697171084|ref|XP_009594472.1| PREDICTED: ethylene-responsive transcription factor 5 [Nicotiana tomentosiformis] gi|57012758|sp|Q40478.1|ERF5_TOBAC RecName: Full=Ethylene-responsive transcription factor 5; AltName: Full=Ethylene-responsive element-binding factor 4; Short=EREBP-4; AltName: Full=Ethylene-responsive element-binding factor 5 homolog; AltName: Full=NtERF4 [Nicotiana tabacum] gi|1208…	5.61e-90
m140627_124518_42199_c100506862550000001823076808221301_s1_X0/11880/31_884_CCS	gi|568815631|ref|NP_001275628.1| wound-induced protein WIN2 precursor [Solanum tuberosum] gi|139699|sp|P09762.1|WIN2_SOLTU RecName: Full=Wound-induced protein WIN2; Flags: Precursor gi|21619|emb|CAA31852.1| WIN2 protein [Solanum tuberosum] gi|413968554|gb|AFW90614.1| wound-induced protein WIN1 [Solanum tuberosum]	2.73e-71
m140627_124518_42199_c100506862550000001823076808221301_s1_X0/68502/30_1503_CCS	gi|698485449|ref|XP_009789500.1| PREDICTED: DEAD-box ATP-dependent RNA helicase 3, chloroplastic [Nicotiana sylvestris]	1.91e-130
m140627_173007_42199_c100506862550000001823076808221303_s1_X0/108957/793_54_CCS	gi|568815631|ref|NP_001275628.1| wound-induced protein WIN2 precursor [Solanum tuberosum] gi|139699|sp|P09762.1|WIN2_SOLTU RecName: Full=Wound-induced protein WIN2; Flags: Precursor gi|21619|emb|CAA31852.1| WIN2 protein [Solanum tuberosum] gi|413968554|gb|AFW90614.1| wound-induced protein WIN1 [Solanum tuberosum]	8.32e-72
m140627_102627_42199_c100506862550000001823076808221300_s1_X0/101209/1030_58_CCS	gi|698547641|ref|XP_009768095.1| PREDICTED: protein SSUH2 homolog [Nicotiana sylvestris]	7.99e-28
m140627_221334_42199_c100506862550000001823076808221305_s1_X0/97458/31_926_CCS	gi|565385110|ref|XP_006358462.1| PREDICTED: germin-like protein subfamily 1 member 14-like [Solanum tuberosum]	7.55e-131
m140627_102627_42199_c100506862550000001823076808221300_s1_X0/39057/1333_57_CCS	gi|697192618|ref|XP_009605400.1| PREDICTED: peroxidase 5 {ECO:0000250|UniProtKB:P22195}-like [Nicotiana tomentosiformis]	0
m140627_124518_42199_c100506862550000001823076808221301_s1_X0/135500/1099_56_CCS	gi|697179793|ref|XP_009598868.1| PREDICTED: elongation factor 1-delta 1-like [Nicotiana tomentosiformis]	1.24e-100
m140627_150819_42199_c100506862550000001823076808221302_s1_X0/43840/31_1420_CCS	gi|697190933|ref|XP_009604536.1| PREDICTED: 60S ribosomal protein L3-like [Nicotiana tomentosiformis] gi|698524856|ref|XP_009759237.1| PREDICTED: 60S ribosomal protein L3-like [Nicotiana sylvestris]	0
m140627_124518_42199_c100506862550000001823076808221301_s1_X0/89380/32_1268_CCS	gi|697125859|ref|XP_009616956.1| PREDICTED: 2-hydroxyisoflavanone dehydratase-like [Nicotiana tomentosiformis]	0
m140627_102627_42199_c100506862550000001823076808221300_s1_X0/157911/1437_60_CCS	gi|698548229|ref|XP_009768273.1| PREDICTED: UDP-glycosyltransferase 91A1-like [Nicotiana sylvestris]	0
m140627_173007_42199_c100506862550000001823076808221303_s1_X0/80671/1335_56_CCS	gi|698584385|ref|XP_009778350.1| PREDICTED: trans-resveratrol di-O-methyltransferase-like [Nicotiana sylvestris]	0
m140627_173007_42199_c100506862550000001823076808221303_s1_X0/88910/31_2568_CCS	gi|698560693|ref|XP_009771925.1| PREDICTED: subtilisin-like protease [Nicotiana sylvestris]	0
m140627_102627_42199_c100506862550000001823076808221300_s1_X0/19241/30_1054_CCS	gi|698547172|ref|XP_009767947.1| PREDICTED: zinc finger protein 1-like [Nicotiana sylvestris]	4.06e-58
m140627_221334_42199_c100506862550000001823076808221305_s1_X0/148343/1947_46_CCS	gi|698541665|ref|XP_009766160.1| PREDICTED: uncharacterized protein LOC104217574 [Nicotiana sylvestris]	6.26e-65
m140627_195211_42199_c100506862550000001823076808221304_s1_X0/28441/1837_58_CCS	gi|697132209|ref|XP_009620147.1| PREDICTED: cytochrome P450 94A2-like [Nicotiana tomentosiformis]	0
m140627_221334_42199_c100506862550000001823076808221305_s1_X0/106273/1877_55_CCS	gi|697147058|ref|XP_009627684.1| PREDICTED: cis-abienol synthase, chloroplastic-like [Nicotiana tomentosiformis]	5.78e-142
m140627_221334_42199_c100506862550000001823076808221305_s1_X0/157163/1798_57_CCS	gi|697124382|ref|XP_009616184.1| PREDICTED: UDP-glycosyltransferase 73C4-like [Nicotiana tomentosiformis]	0
m140627_195211_42199_c100506862550000001823076808221304_s1_X0/87763/29_1599_CCS	gi|565393704|ref|XP_006362511.1| PREDICTED: tubulin alpha-1 chain-like [Solanum tuberosum]	0
m140627_102627_42199_c100506862550000001823076808221300_s1_X0/45155/32_1161_CCS	gi|697170244|ref|XP_009594039.1| PREDICTED: endochitinase 3 [Nicotiana tomentosiformis]	0
m140627_173007_42199_c100506862550000001823076808221303_s1_X0/25224/30_1832_CCS	gi|698584882|ref|XP_009778493.1| PREDICTED: LOW QUALITY PROTEIN: furcatin hydrolase-like [Nicotiana sylvestris]	0
m140627_173007_42199_c100506862550000001823076808221303_s1_X0/125601/878_52_CCS	gi|460394447|ref|XP_004242814.1| PREDICTED: kirola-like [Solanum lycopersicum]	2.43e-88
m140627_173007_42199_c100506862550000001823076808221303_s1_X0/6628/30_952_CCS	gi|698547172|ref|XP_009767947.1| PREDICTED: zinc finger protein 1-like [Nicotiana sylvestris]	3.06e-58
m140627_195211_42199_c100506862550000001823076808221304_s1_X0/151072/30_1560_CCS	gi|565363447|ref|XP_006348448.1| PREDICTED: nuclear transcription factor Y subunit A-2-like [Solanum tuberosum]	5.66e-123
m140627_173007_42199_c100506862550000001823076808221303_s1_X0/98679/31_1277_CCS	gi|697122868|ref|XP_009615423.1| PREDICTED: peroxidase 3-like [Nicotiana tomentosiformis]	0
m140627_195211_42199_c100506862550000001823076808221304_s1_X0/59465/30_1744_CCS	gi|27529728|dbj|BAC53893.1| cytochrome P450 [Petunia x hybrida]	0
m140627_221334_42199_c100506862550000001823076808221305_s1_X0/80575/31_1053_CCS	gi|723711372|ref|XP_004242386.2| PREDICTED: protein YIF1B isoform X1 [Solanum lycopersicum]	7.47e-177
m140627_173007_42199_c100506862550000001823076808221303_s1_X0/54564/2745_51_CCS	gi|698541665|ref|XP_009766160.1| PREDICTED: uncharacterized protein LOC104217574 [Nicotiana sylvestris]	5.06e-70
m140627_173007_42199_c100506862550000001823076808221303_s1_X0/121138/31_677_CCS	gi|697112399|ref|XP_009610076.1| PREDICTED: kirola {ECO:0000303|PubMed:21309790}-like [Nicotiana tomentosiformis]	2.77e-72
m140627_102627_42199_c100506862550000001823076808221300_s1_X0/130204/1098_52_CCS	gi|697161453|ref|XP_009589506.1| PREDICTED: abscisic acid receptor PYL4-like [Nicotiana tomentosiformis]	2.73e-98
m140627_221334_42199_c100506862550000001823076808221305_s1_X0/63959/31_944_CCS	gi|460369770|ref|XP_004230730.1| PREDICTED: uncharacterized protein LOC101249498 [Solanum lycopersicum]	4.43e-134
m140627_173007_42199_c100506862550000001823076808221303_s1_X0/10113/31_1128_CCS	gi|123255551|gb|ABM74185.1| hyoscyamine 6 beta-hydroxylase [Anisodus acutangulus]	9.12e-121
m140627_173007_42199_c100506862550000001823076808221303_s1_X0/25806/944_59_CCS	gi|698520984|ref|XP_009757307.1| PREDICTED: non-specific lipid-transfer protein 1-like [Nicotiana sylvestris]	1.99e-54
m140627_221334_42199_c100506862550000001823076808221305_s1_X0/109393/31_1262_CCS	gi|697188461|ref|XP_009603274.1| PREDICTED: epoxide hydrolase 4-like [Nicotiana tomentosiformis]	8.86e-174
m140627_195211_42199_c100506862550000001823076808221304_s1_X0/74343/29_2318_CCS	gi|698508468|ref|XP_009799503.1| PREDICTED: pleiotropic drug resistance protein 1 [Nicotiana sylvestris] gi|75326590|sp|Q76CU2.1|PDR1_TOBAC RecName: Full=Pleiotropic drug resistance protein 1; AltName: Full=NtPDR1 [Nicotiana tabacum] gi|41052472|dbj|BAD07483.1| PDR-type ABC transporter 1 [Nicotiana tabacum]	0
m140627_124518_42199_c100506862550000001823076808221301_s1_X0/42021/1145_56_CCS	gi|698544874|ref|XP_009767205.1| PREDICTED: probable glutathione S-transferase [Nicotiana sylvestris] gi|416649|sp|Q03662.1|GSTX1_TOBAC RecName: Full=Probable glutathione S-transferase; AltName: Full=Auxin-induced protein PGNT1/PCNT110 [Nicotiana tabacum] gi|19789|emb|CAA39709.1| auxin-induced protein [Nicotiana tabacum] gi|19795|emb|CAA39705.1| auxin-induced protein [Nicotiana tabacum]	8.96e-57
m140627_195211_42199_c100506862550000001823076808221304_s1_X0/39617/29_1503_CCS	gi|698442181|ref|XP_009762639.1| PREDICTED: branched-chain-amino-acid aminotransferase 2, chloroplastic-like [Nicotiana sylvestris]	0
m140627_221334_42199_c100506862550000001823076808221305_s1_X0/116625/31_1946_CCS	gi|565392069|ref|XP_006361731.1| PREDICTED: nitrate transporter 1.4-like [Solanum tuberosum]	0
m140627_173007_42199_c100506862550000001823076808221303_s1_X0/18641/2748_51_CCS	gi|698524188|ref|XP_009758896.1| PREDICTED: dehydration-responsive protein RD22-like [Nicotiana sylvestris]	1.05e-101
m140627_102627_42199_c100506862550000001823076808221300_s1_X0/10287/31_1461_CCS	gi|568215387|ref|NP_001275151.1| myb family transcription factor APL-like [Solanum tuberosum] gi|565367320|ref|XP_006350320.1| PREDICTED: myb family transcription factor APL-like isoform X2 [Solanum tuberosum] gi|77403669|dbj|BAE46413.1| MYB-CC type transfactor [Solanum tuberosum]	2.21e-153
m140627_221334_42199_c100506862550000001823076808221305_s1_X0/58938/31_1509_CCS	gi|460398557|ref|XP_004244824.1| PREDICTED: deacetylvindoline O-acetyltransferase-like [Solanum lycopersicum]	0
m140627_102627_42199_c100506862550000001823076808221300_s1_X0/59339/31_938_CCS	gi|697125777|ref|XP_009616912.1| PREDICTED: glutathione S-transferase U9-like [Nicotiana tomentosiformis]	1.59e-113
m140627_221334_42199_c100506862550000001823076808221305_s1_X0/151510/31_1896_CCS	gi|698551313|ref|XP_009769268.1| PREDICTED: pectinesterase-like [Nicotiana sylvestris]	0
m140627_195211_42199_c100506862550000001823076808221304_s1_X0/53200/31_1698_CCS	gi|697109941|ref|XP_009608834.1| PREDICTED: late blight resistance protein R1-A-like isoform X1 [Nicotiana tomentosiformis]	2.34e-172
m140627_102627_42199_c100506862550000001823076808221300_s1_X0/127928/1096_54_CCS	gi|697107845|ref|XP_009607763.1| PREDICTED: cytokinin hydroxylase-like [Nicotiana tomentosiformis]	5.48e-158
m140627_221334_42199_c100506862550000001823076808221305_s1_X0/121277/30_871_CCS	gi|657374188|gb|KEH19791.1| ubiquitin-conjugating enzyme [Medicago truncatula]	1.21e-106
m140627_173007_42199_c100506862550000001823076808221303_s1_X0/9425/2603_68_CCS	gi|698524188|ref|XP_009758896.1| PREDICTED: dehydration-responsive protein RD22-like [Nicotiana sylvestris]	2.2e-130
m140627_195211_42199_c100506862550000001823076808221304_s1_X0/125338/30_1473_CCS	gi|697138138|ref|XP_009623146.1| PREDICTED: WAT1-related protein At4g08300 isoform X1 [Nicotiana tomentosiformis]	0
m140627_173007_42199_c100506862550000001823076808221303_s1_X0/49981/31_851_CCS	gi|698547641|ref|XP_009768095.1| PREDICTED: protein SSUH2 homolog [Nicotiana sylvestris]	2.16e-27
m140627_221334_42199_c100506862550000001823076808221305_s1_X0/90349/1812_62_CCS	gi|698518702|ref|XP_009804222.1| PREDICTED: adenylate isopentenyltransferase 5, chloroplastic-like [Nicotiana sylvestris]	0
m140627_173007_42199_c100506862550000001823076808221303_s1_X0/92554/1987_60_CCS	gi|697149712|ref|XP_009629066.1| PREDICTED: phenylalanine ammonia-lyase [Nicotiana tomentosiformis] gi|129594|sp|P25872.1|PAL1_TOBAC RecName: Full=Phenylalanine ammonia-lyase [Nicotiana tabacum] gi|170350|gb|AAA34122.1| phenylalanine ammonia lyase [Nicotiana tabacum] gi|2564057|dbj|BAA22948.1| phenylalanine ammonia-lyase [Nicotiana tabacum]	0
m140627_102627_42199_c100506862550000001823076808221300_s1_X0/150955/951_59_CCS	gi|698509382|ref|XP_009799912.1| PREDICTED: uncharacterized protein LOC104245907 [Nicotiana sylvestris]	4.81e-66
m140627_102627_42199_c100506862550000001823076808221300_s1_X0/47250/771_59_CCS	gi|697175480|ref|XP_009596682.1| PREDICTED: late embryogenesis abundant protein Lea5 [Nicotiana tomentosiformis]	2.36e-22
m140627_173007_42199_c100506862550000001823076808221303_s1_X0/91206/1392_55_CCS	gi|170243|gb|AAA34078.1| beta(1,3)-glucanase regulator [Nicotiana plumbaginifolia]	0
m140627_195211_42199_c100506862550000001823076808221304_s1_X0/19777/1844_95_CCS	gi|698496577|ref|XP_009794329.1| PREDICTED: uncharacterized protein LOC104241112 [Nicotiana sylvestris]	0
m140627_221334_42199_c100506862550000001823076808221305_s1_X0/93322/30_936_CCS	gi|763742236|gb|KJB09735.1| hypothetical protein B456_001G161100 [Gossypium raimondii]	1.52e-55
m140627_102627_42199_c100506862550000001823076808221300_s1_X0/9904/30_1436_CCS	gi|565404153|ref|XP_006367513.1| PREDICTED: MLP-like protein 34-like isoform X1 [Solanum tuberosum]	1.73e-32
m140627_124518_42199_c100506862550000001823076808221301_s1_X0/123345/30_1343_CCS	gi|565389201|ref|XP_006360348.1| PREDICTED: pleiotropic drug resistance protein 1-like [Solanum tuberosum]	0
m140627_124518_42199_c100506862550000001823076808221301_s1_X0/150280/1628_60_CCS	gi|75313217|sp|Q9SBQ7.1|METK3_PETHY RecName: Full=S-adenosylmethionine synthase 3; Short=AdoMet synthase 3; AltName: Full=Methionine adenosyltransferase 3; Short=MAT 3 [Petunia x hybrida] gi|5726594|gb|AAD48485.1|AF170798_1 S-adenosyl-L-methionine synthetase [Petunia x hybrida]	0
m140627_150819_42199_c100506862550000001823076808221302_s1_X0/76807/31_1015_CCS	gi|698547641|ref|XP_009768095.1| PREDICTED: protein SSUH2 homolog [Nicotiana sylvestris]	5.75e-28
m140627_124518_42199_c100506862550000001823076808221301_s1_X0/108891/31_1367_CCS	gi|698520038|ref|XP_009804882.1| PREDICTED: ethylene-responsive transcription factor 15-like [Nicotiana sylvestris]	4.01e-57
m140627_195211_42199_c100506862550000001823076808221304_s1_X0/138718/1742_51_CCS	gi|27529728|dbj|BAC53893.1| cytochrome P450 [Petunia x hybrida]	0
m140627_102627_42199_c100506862550000001823076808221300_s1_X0/152541/1044_55_CCS	gi|698547641|ref|XP_009768095.1| PREDICTED: protein SSUH2 homolog [Nicotiana sylvestris]	5.93e-28
m140627_173007_42199_c100506862550000001823076808221303_s1_X0/137892/1840_54_CCS	gi|565392515|ref|XP_006361940.1| PREDICTED: premnaspirodiene oxygenase-like [Solanum tuberosum]	0
m140627_102627_42199_c100506862550000001823076808221300_s1_X0/125631/34_1047_CCS	gi|698547641|ref|XP_009768095.1| PREDICTED: protein SSUH2 homolog [Nicotiana sylvestris]	4.19e-27
m140627_102627_42199_c100506862550000001823076808221300_s1_X0/67203/1061_62_CCS	gi|808883604|gb|KKF30716.1| Protein phosphatase methylesterase 1 [Larimichthys crocea]	5.98e-21
m140627_150819_42199_c100506862550000001823076808221302_s1_X0/139563/995_60_CCS	gi|697156647|ref|XP_009587078.1| PREDICTED: putative auxin efflux carrier component 8 [Nicotiana tomentosiformis]	6.48e-143
m140627_221334_42199_c100506862550000001823076808221305_s1_X0/152055/31_992_CCS	gi|697160853|ref|XP_009589205.1| PREDICTED: osmotin-like protein [Nicotiana tomentosiformis] gi|129098|sp|P25871.1|OLPA_TOBAC RecName: Full=Osmotin-like protein; AltName: Full=Pathogenesis-related protein PR-5d; Flags: Precursor [Nicotiana tabacum] gi|170275|gb|AAA34087.1| osmotin-like protein [Nicotiana tabacum]	6.76e-102
m140627_195211_42199_c100506862550000001823076808221304_s1_X0/144717/2023_56_CCS	gi|698509582|ref|XP_009799999.1| PREDICTED: G-type lectin S-receptor-like serine/threonine-protein kinase SD2-2 [Nicotiana sylvestris]	0
m140627_173007_42199_c100506862550000001823076808221303_s1_X0/44117/1231_58_CCS	gi|697184230|ref|XP_009601140.1| PREDICTED: peroxidase 21-like [Nicotiana tomentosiformis]	0
m140627_102627_42199_c100506862550000001823076808221300_s1_X0/9553/33_1243_CCS	gi|698513504|ref|XP_009801691.1| PREDICTED: DEP domain-containing protein DDB_G0279099-like [Nicotiana sylvestris]	6.73e-114
m140627_124518_42199_c100506862550000001823076808221301_s1_X0/33274/31_1382_CCS	gi|697164339|ref|XP_009590978.1| PREDICTED: aquaporin NIP1-1-like [Nicotiana tomentosiformis]	1.09e-171
m140627_173007_42199_c100506862550000001823076808221303_s1_X0/4826/804_58_CCS	gi|568815631|ref|NP_001275628.1| wound-induced protein WIN2 precursor [Solanum tuberosum] gi|139699|sp|P09762.1|WIN2_SOLTU RecName: Full=Wound-induced protein WIN2; Flags: Precursor gi|21619|emb|CAA31852.1| WIN2 protein [Solanum tuberosum] gi|413968554|gb|AFW90614.1| wound-induced protein WIN1 [Solanum tuberosum]	6.93e-72
m140627_124518_42199_c100506862550000001823076808221301_s1_X0/82043/30_1391_CCS	gi|460383689|ref|XP_004237551.1| PREDICTED: tetraspanin-6 [Solanum lycopersicum]	0
m140627_124518_42199_c100506862550000001823076808221301_s1_X0/104593/30_967_CCS	gi|565386132|ref|XP_006358891.1| PREDICTED: osmotin-like protein OSML15-like [Solanum tuberosum] gi|1709496|sp|P50703.1|OS35_SOLCO RecName: Full=Osmotin-like protein OSML15; AltName: Full=PA15; Flags: Precursor [Solanum commersonii] gi|18277|emb|CAA47669.1| osmotin-like protein [Solanum commersonii] gi|53801288|gb|AAU93854.1| osmotin-like protein A35 [Solanum phureja] gi|53830834|gb|AAU95239.1| o…	2.65e-114
m140627_124518_42199_c100506862550000001823076808221301_s1_X0/100100/935_62_CCS	gi|698442365|ref|XP_009762892.1| PREDICTED: organ-specific protein P4-like [Nicotiana sylvestris]	7.16e-75
m140627_221334_42199_c100506862550000001823076808221305_s1_X0/78281/1607_53_CCS	gi|697107708|ref|XP_009607692.1| PREDICTED: protein ASPARTIC PROTEASE IN GUARD CELL 2-like [Nicotiana tomentosiformis]	0
m140627_124518_42199_c100506862550000001823076808221301_s1_X0/91030/30_1222_CCS	gi|17940738|gb|AAL49748.1|AF452010_1 channel-like protein [Petunia x hybrida]	0
m140627_150819_42199_c100506862550000001823076808221302_s1_X0/144222/906_48_CCS	gi|698547641|ref|XP_009768095.1| PREDICTED: protein SSUH2 homolog [Nicotiana sylvestris]	1.32e-29
m140627_124518_42199_c100506862550000001823076808221301_s1_X0/154858/1320_63_CCS	gi|316996011|dbj|BAD83467.2| ribosomal protein S13 (mitochondrion) [Nicotiana tabacum]	9.59e-16
m140627_173007_42199_c100506862550000001823076808221303_s1_X0/40943/31_1556_CCS	gi|75313217|sp|Q9SBQ7.1|METK3_PETHY RecName: Full=S-adenosylmethionine synthase 3; Short=AdoMet synthase 3; AltName: Full=Methionine adenosyltransferase 3; Short=MAT 3 [Petunia x hybrida] gi|5726594|gb|AAD48485.1|AF170798_1 S-adenosyl-L-methionine synthetase [Petunia x hybrida]	0
m140627_102627_42199_c100506862550000001823076808221300_s1_X0/156994/1044_51_CCS	gi|698547641|ref|XP_009768095.1| PREDICTED: protein SSUH2 homolog [Nicotiana sylvestris]	4.25e-26
m140627_124518_42199_c100506862550000001823076808221301_s1_X0/126303/33_1216_CCS	gi|697190674|ref|XP_009604398.1| PREDICTED: membrane protein of ER body 2-like isoform X3 [Nicotiana tomentosiformis]	2.98e-66
m140627_221334_42199_c100506862550000001823076808221305_s1_X0/131268/29_1939_CCS	gi|565396037|ref|XP_006363640.1| PREDICTED: delta(24)-sterol reductase-like [Solanum tuberosum]	0
m140627_221334_42199_c100506862550000001823076808221305_s1_X0/62222/1834_55_CCS	gi|697100359|ref|XP_009590727.1| PREDICTED: catalase isozyme 1 [Nicotiana tomentosiformis]	0
m140627_124518_42199_c100506862550000001823076808221301_s1_X0/71853/28_1580_CCS	gi|565368855|ref|XP_006351056.1| PREDICTED: deacetylvindoline O-acetyltransferase-like isoform X1 [Solanum tuberosum]	3.26e-155
m140627_173007_42199_c100506862550000001823076808221303_s1_X0/23962/1056_56_CCS	gi|698547641|ref|XP_009768095.1| PREDICTED: protein SSUH2 homolog [Nicotiana sylvestris]	2.31e-28
m140627_221334_42199_c100506862550000001823076808221305_s1_X0/22638/30_1992_CCS	gi|698507596|ref|XP_009799129.1| PREDICTED: protein NRT1/ PTR FAMILY 5.6-like [Nicotiana sylvestris]	0
m140627_124518_42199_c100506862550000001823076808221301_s1_X0/101361/30_1342_CCS	gi|565400502|ref|XP_006365767.1| PREDICTED: nitrate excretion transporter 1-like [Solanum tuberosum]	0
m140627_124518_42199_c100506862550000001823076808221301_s1_X0/147327/31_975_CCS	gi|697183210|ref|XP_009600627.1| PREDICTED: major pollen allergen Lol p 11-like [Nicotiana tomentosiformis]	6.73e-86
m140627_102627_42199_c100506862550000001823076808221300_s1_X0/14732/32_1490_CCS	gi|697183376|ref|XP_009600712.1| PREDICTED: GDSL esterase/lipase At2g24560-like [Nicotiana tomentosiformis]	0
m140627_221334_42199_c100506862550000001823076808221305_s1_X0/109861/31_2308_CCS	gi|697172236|ref|XP_009595053.1| PREDICTED: cytochrome c oxidase subunit 2 [Nicotiana tomentosiformis]	1.1e-167
m140627_221334_42199_c100506862550000001823076808221305_s1_X0/15690/2390_54_CCS	gi|698490784|ref|XP_009791849.1| PREDICTED: cellulose synthase-like protein G3 [Nicotiana sylvestris]	0
m140627_195211_42199_c100506862550000001823076808221304_s1_X0/154001/2106_51_CCS	gi|697165547|ref|XP_009591578.1| PREDICTED: (-)-germacrene D synthase-like [Nicotiana tomentosiformis]	0
m140627_195211_42199_c100506862550000001823076808221304_s1_X0/34646/27_2214_CCS	gi|697156204|ref|XP_009586850.1| PREDICTED: putative receptor protein kinase ZmPK1 [Nicotiana tomentosiformis]	0
m140627_195211_42199_c100506862550000001823076808221304_s1_X0/68812/32_800_CCS	gi|45758711|gb|AAS76635.1| auxin-repressed protein [Nicotiana tabacum]	5.52e-57
m140627_173007_42199_c100506862550000001823076808221303_s1_X0/121819/1947_58_CCS	gi|565392069|ref|XP_006361731.1| PREDICTED: nitrate transporter 1.4-like [Solanum tuberosum]	0
m140627_195211_42199_c100506862550000001823076808221304_s1_X0/98027/863_60_CCS	gi|350536447|ref|NP_001234247.1| ubiquitin conjugating enzyme [Solanum lycopersicum] gi|568214689|ref|NP_001275127.1| ubiquitin-conjugating enzyme E2-like protein [Solanum tuberosum] gi|808175930|ref|NP_001294913.1| ubiquitin-conjugating enzyme E2-17 kDa [Solanum lycopersicum] gi|808175953|ref|NP_001294911.1| ubiquitin-conjugating enzyme E2-17 kDa [Solanum lycopersicum] gi|565354369|ref|XP_006344…	4.2e-103
m140627_195211_42199_c100506862550000001823076808221304_s1_X0/17839/2013_55_CCS	gi|565374859|ref|XP_006353966.1| PREDICTED: uncharacterized protein LOC102582764 [Solanum tuberosum]	2.02e-75
m140627_173007_42199_c100506862550000001823076808221303_s1_X0/84560/31_956_CCS	gi|698524841|ref|XP_009759230.1| PREDICTED: uncharacterized protein LOC104211802 isoform X1 [Nicotiana sylvestris]	4.23e-106
m140627_102627_42199_c100506862550000001823076808221300_s1_X0/18931/30_1057_CCS	gi|698547641|ref|XP_009768095.1| PREDICTED: protein SSUH2 homolog [Nicotiana sylvestris]	4.2e-28
m140627_173007_42199_c100506862550000001823076808221303_s1_X0/49086/31_703_CCS	gi|674885146|emb|CDY47373.1| BnaC04g24900D [Brassica napus] gi|674904427|emb|CDY28596.1| BnaA06g19420D [Brassica napus]	4.75e-120
m140627_195211_42199_c100506862550000001823076808221304_s1_X0/98737/31_1449_CCS	gi|697171552|ref|XP_009594706.1| PREDICTED: probable WRKY transcription factor 23 [Nicotiana tomentosiformis]	2.07e-123
m140627_124518_42199_c100506862550000001823076808221301_s1_X0/12008/31_1424_CCS	gi|698548779|ref|XP_009768442.1| PREDICTED: probable protein phosphatase 2C 11 [Nicotiana sylvestris]	0
m140627_102627_42199_c100506862550000001823076808221300_s1_X0/61541/36_1682_CCS	gi|698499796|ref|XP_009795695.1| PREDICTED: purple acid phosphatase 18-like [Nicotiana sylvestris]	0
m140627_221334_42199_c100506862550000001823076808221305_s1_X0/158321/30_1098_CCS	gi|697105944|ref|XP_009606804.1| PREDICTED: basic endochitinase [Nicotiana tomentosiformis] gi|3790355|dbj|BAA33971.1| chitinase 134 [Nicotiana tabacum]	2.12e-177
m140627_195211_42199_c100506862550000001823076808221304_s1_X0/103758/31_1404_CCS	gi|408407583|sp|B3EWH5.1|CYCA_PETHY RecName: Full=Cyclotide phyb-A; Flags: Precursor [Petunia x hybrida]	1.9e-10
m140627_195211_42199_c100506862550000001823076808221304_s1_X0/41846/1456_55_CCS	gi|460398557|ref|XP_004244824.1| PREDICTED: deacetylvindoline O-acetyltransferase-like [Solanum lycopersicum]	0
m140627_173007_42199_c100506862550000001823076808221303_s1_X0/110071/1699_54_CCS	gi|357474763|ref|XP_003607667.1| Multidrug resistance protein ABC transporter family [Medicago truncatula]	0
m140627_124518_42199_c100506862550000001823076808221301_s1_X0/24755/31_1302_CCS	gi|565392069|ref|XP_006361731.1| PREDICTED: nitrate transporter 1.4-like [Solanum tuberosum]	0
m140627_173007_42199_c100506862550000001823076808221303_s1_X0/82813/31_1186_CCS	gi|698491822|ref|XP_009792308.1| PREDICTED: uncharacterized protein LOC104239379 [Nicotiana sylvestris]	3.23e-25
m140627_195211_42199_c100506862550000001823076808221304_s1_X0/127013/1899_53_CCS	gi|565374859|ref|XP_006353966.1| PREDICTED: uncharacterized protein LOC102582764 [Solanum tuberosum]	9.13e-76
m140627_124518_42199_c100506862550000001823076808221301_s1_X0/20288/1684_56_CCS	gi|698554540|ref|XP_009770247.1| PREDICTED: omega-hydroxypalmitate O-feruloyl transferase-like [Nicotiana sylvestris]	0
m140627_221334_42199_c100506862550000001823076808221305_s1_X0/128309/33_2120_CCS	gi|698541665|ref|XP_009766160.1| PREDICTED: uncharacterized protein LOC104217574 [Nicotiana sylvestris]	2.18e-73
m140627_102627_42199_c100506862550000001823076808221300_s1_X0/130957/33_1419_CCS	gi|94958151|gb|ABF47216.1| cathepsin B [Nicotiana benthamiana]	0
m140627_102627_42199_c100506862550000001823076808221300_s1_X0/100109/1186_55_CCS	gi|697184230|ref|XP_009601140.1| PREDICTED: peroxidase 21-like [Nicotiana tomentosiformis]	0
m140627_124518_42199_c100506862550000001823076808221301_s1_X0/27229/30_969_CCS	gi|590582602|ref|XP_007014669.1| ARM repeat superfamily protein isoform 2 [Theobroma cacao] gi|508785032|gb|EOY32288.1| ARM repeat superfamily protein isoform 2 [Theobroma cacao]	3.29e-53
m140627_102627_42199_c100506862550000001823076808221300_s1_X0/135826/1535_54_CCS	gi|698495811|ref|XP_009793993.1| PREDICTED: apyrase-like [Nicotiana sylvestris]	0
m140627_124518_42199_c100506862550000001823076808221301_s1_X0/142818/1078_58_CCS	gi|698571045|ref|XP_009774771.1| PREDICTED: uncharacterized protein LOC104224768 isoform X1 [Nicotiana sylvestris]	1.9e-51
m140627_150819_42199_c100506862550000001823076808221302_s1_X0/49363/31_1039_CCS	gi|698525968|ref|XP_009759813.1| PREDICTED: protein DEHYDRATION-INDUCED 19 homolog 3 [Nicotiana sylvestris]	1.03e-110
m140627_173007_42199_c100506862550000001823076808221303_s1_X0/109453/1365_54_CCS	gi|698495811|ref|XP_009793993.1| PREDICTED: apyrase-like [Nicotiana sylvestris]	0
m140627_124518_42199_c100506862550000001823076808221301_s1_X0/148820/1807_56_CCS	gi|590698720|ref|XP_007045778.1| Cytochrome P450 [Theobroma cacao] gi|508709713|gb|EOY01610.1| Cytochrome P450 [Theobroma cacao]	2.47e-81
m140627_150819_42199_c100506862550000001823076808221302_s1_X0/64643/31_1055_CCS	gi|698547172|ref|XP_009767947.1| PREDICTED: zinc finger protein 1-like [Nicotiana sylvestris]	9.83e-58
m140627_221334_42199_c100506862550000001823076808221305_s1_X0/37084/30_977_CCS	gi|565386132|ref|XP_006358891.1| PREDICTED: osmotin-like protein OSML15-like [Solanum tuberosum] gi|1709496|sp|P50703.1|OS35_SOLCO RecName: Full=Osmotin-like protein OSML15; AltName: Full=PA15; Flags: Precursor [Solanum commersonii] gi|18277|emb|CAA47669.1| osmotin-like protein [Solanum commersonii] gi|53801288|gb|AAU93854.1| osmotin-like protein A35 [Solanum phureja] gi|53830834|gb|AAU95239.1| o…	9.02e-114
m140627_195211_42199_c100506862550000001823076808221304_s1_X0/87595/1765_54_CCS	gi|697129181|ref|XP_009618647.1| PREDICTED: 9-divinyl ether synthase-like [Nicotiana tomentosiformis]	0
m140627_124518_42199_c100506862550000001823076808221301_s1_X0/36323/1262_56_CCS	gi|697137792|ref|XP_009622973.1| PREDICTED: cationic peroxidase 1-like [Nicotiana tomentosiformis]	0
m140627_221334_42199_c100506862550000001823076808221305_s1_X0/36518/2347_57_CCS	gi|357436159|ref|XP_003588355.1| Mitochondrial protein, putative [Medicago truncatula]	6.5e-88
m140627_102627_42199_c100506862550000001823076808221300_s1_X0/7940/956_55_CCS	gi|697113770|ref|XP_009610771.1| PREDICTED: 60S ribosomal protein L7-4 [Nicotiana tomentosiformis]	5.16e-139
m140627_124518_42199_c100506862550000001823076808221301_s1_X0/69611/28_1386_CCS	gi|697170244|ref|XP_009594039.1| PREDICTED: endochitinase 3 [Nicotiana tomentosiformis]	0
m140627_173007_42199_c100506862550000001823076808221303_s1_X0/23211/30_1922_CCS	gi|565392069|ref|XP_006361731.1| PREDICTED: nitrate transporter 1.4-like [Solanum tuberosum]	0
m140627_221334_42199_c100506862550000001823076808221305_s1_X0/150807/30_1656_CCS	gi|723717714|ref|XP_010324204.1| PREDICTED: phosphoglycerate kinase, cytosolic [Solanum lycopersicum] gi|723717717|ref|XP_010324205.1| PREDICTED: phosphoglycerate kinase, cytosolic [Solanum lycopersicum]	0
m140627_173007_42199_c100506862550000001823076808221303_s1_X0/95804/30_1358_CCS	gi|190684637|gb|ACE82566.1| epoxide hydrolase [Nicotiana benthamiana]	0
m140627_221334_42199_c100506862550000001823076808221305_s1_X0/139704/2019_58_CCS	gi|698515470|ref|XP_009802612.1| PREDICTED: protein GIGANTEA-like [Nicotiana sylvestris] gi|698515472|ref|XP_009802613.1| PREDICTED: protein GIGANTEA-like [Nicotiana sylvestris]	0
m140627_221334_42199_c100506862550000001823076808221305_s1_X0/87018/790_59_CCS	gi|697114773|ref|XP_009611305.1| PREDICTED: auxin-repressed 12.5 kDa protein [Nicotiana tomentosiformis]	2.44e-55
m140627_221334_42199_c100506862550000001823076808221305_s1_X0/46396/34_1142_CCS	gi|698547641|ref|XP_009768095.1| PREDICTED: protein SSUH2 homolog [Nicotiana sylvestris]	4.58e-28
m140627_102627_42199_c100506862550000001823076808221300_s1_X0/146746/1016_59_CCS	gi|697109396|ref|XP_009608555.1| PREDICTED: protein LIGHT-DEPENDENT SHORT HYPOCOTYLS 10-like [Nicotiana tomentosiformis]	6.74e-106
m140627_173007_42199_c100506862550000001823076808221303_s1_X0/6683/962_51_CCS	gi|697135596|ref|XP_009621858.1| PREDICTED: peroxidase 72-like [Nicotiana tomentosiformis]	7.57e-154
m140627_195211_42199_c100506862550000001823076808221304_s1_X0/131614/1050_50_CCS	gi|147861256|emb|CAN83987.1| hypothetical protein VITISV_032602 [Vitis vinifera]	4.77e-104
m140627_102627_42199_c100506862550000001823076808221300_s1_X0/34997/1039_54_CCS	gi|698547641|ref|XP_009768095.1| PREDICTED: protein SSUH2 homolog [Nicotiana sylvestris]	3.03e-28
m140627_124518_42199_c100506862550000001823076808221301_s1_X0/14970/1228_56_CCS	gi|357488197|ref|XP_003614386.1| hypothetical protein MTR_5g051030 [Medicago truncatula]	4.28e-106
m140627_150819_42199_c100506862550000001823076808221302_s1_X0/70420/1383_49_CCS	gi|698526917|ref|XP_009760304.1| PREDICTED: glucan endo-1,3-beta-glucosidase, basic vacuolar isoform GGIB50 isoform X1 [Nicotiana sylvestris] gi|19869|emb|CAA37669.1| glucan endo-1,3-beta-glucosidase [Nicotiana tabacum] gi|170247|gb|AAA63539.1| glucan beta-1,3-glucanase [Nicotiana tabacum]	0
m140627_102627_42199_c100506862550000001823076808221300_s1_X0/69703/1118_58_CCS	gi|565400595|ref|XP_006365807.1| PREDICTED: probable 2-oxoglutarate-dependent dioxygenase AOP1.2-like [Solanum tuberosum]	3.64e-82
m140627_221334_42199_c100506862550000001823076808221305_s1_X0/106707/993_53_CCS	gi|7673357|gb|AAF66824.1|AF190656_1 poly(A)-binding protein [Nicotiana tabacum]	4.5e-87
m140627_221334_42199_c100506862550000001823076808221305_s1_X0/11980/31_816_CCS	gi|698533949|ref|XP_009763718.1| PREDICTED: cell wall / vacuolar inhibitor of fructosidase 1-like [Nicotiana sylvestris]	3.05e-56
m140627_195211_42199_c100506862550000001823076808221304_s1_X0/62933/1003_57_CCS	gi|697180831|ref|XP_009599399.1| PREDICTED: glutathione S-transferase T1-like [Nicotiana tomentosiformis]	3.69e-154
m140627_195211_42199_c100506862550000001823076808221304_s1_X0/111122/1751_50_CCS	gi|698522885|ref|XP_009758242.1| PREDICTED: putative late blight resistance protein homolog R1A-3 [Nicotiana sylvestris] gi|698522887|ref|XP_009758243.1| PREDICTED: putative late blight resistance protein homolog R1A-3 [Nicotiana sylvestris]	4.34e-110
m140627_173007_42199_c100506862550000001823076808221303_s1_X0/88368/924_50_CCS	gi|698505259|ref|XP_009798092.1| PREDICTED: homeobox-leucine zipper protein ATHB-7-like [Nicotiana sylvestris]	1.12e-86
m140627_195211_42199_c100506862550000001823076808221304_s1_X0/145667/1983_53_CCS	gi|565374859|ref|XP_006353966.1| PREDICTED: uncharacterized protein LOC102582764 [Solanum tuberosum]	2.25e-75
m140627_150819_42199_c100506862550000001823076808221302_s1_X0/44655/1090_54_CCS	gi|697160855|ref|XP_009589206.1| PREDICTED: osmotin-like protein [Nicotiana tomentosiformis]	4.37e-139
m140627_150819_42199_c100506862550000001823076808221302_s1_X0/21635/30_1133_CCS	gi|697180040|ref|XP_009598994.1| PREDICTED: BURP domain-containing protein 3-like [Nicotiana tomentosiformis]	1.6e-131
m140627_150819_42199_c100506862550000001823076808221302_s1_X0/37129/1457_60_CCS	gi|557726275|dbj|GAD95132.1| metallopeptidase MepB [Byssochlamys spectabilis No. 5]	1.32e-09
m140627_124518_42199_c100506862550000001823076808221301_s1_X0/29362/31_1556_CCS	gi|697168893|ref|XP_009593341.1| PREDICTED: ADP,ATP carrier protein, mitochondrial [Nicotiana tomentosiformis]	0
m140627_102627_42199_c100506862550000001823076808221300_s1_X0/60917/32_1289_CCS	gi|698503327|ref|XP_009797267.1| PREDICTED: endochitinase 3 [Nicotiana sylvestris]	1.36e-133
m140627_195211_42199_c100506862550000001823076808221304_s1_X0/31532/1886_59_CCS	gi|460413535|ref|XP_004252143.1| PREDICTED: organic cation/carnitine transporter 3-like [Solanum lycopersicum]	0
m140627_221334_42199_c100506862550000001823076808221305_s1_X0/136760/31_1049_CCS	gi|698515885|ref|XP_009802823.1| PREDICTED: uncharacterized protein LOC104248289 [Nicotiana sylvestris]	1.53e-15
m140627_173007_42199_c100506862550000001823076808221303_s1_X0/73465/32_809_CCS	gi|729327498|ref|XP_010535507.1| PREDICTED: ubiquitin-conjugating enzyme E2 7 [Tarenaya hassleriana]	8.85e-93
m140627_150819_42199_c100506862550000001823076808221302_s1_X0/83704/1138_53_CCS	gi|698499341|ref|XP_009795501.1| PREDICTED: putative germin-like protein 2-1 [Nicotiana sylvestris]	2.31e-144
m140627_221334_42199_c100506862550000001823076808221305_s1_X0/86458/2179_58_CCS	gi|697177318|ref|XP_009597615.1| PREDICTED: linoleate 9S-lipoxygenase 6 [Nicotiana tomentosiformis]	0
m140627_173007_42199_c100506862550000001823076808221303_s1_X0/140527/1806_54_CCS	gi|698584882|ref|XP_009778493.1| PREDICTED: LOW QUALITY PROTEIN: furcatin hydrolase-like [Nicotiana sylvestris]	0
m140627_221334_42199_c100506862550000001823076808221305_s1_X0/92629/2191_55_CCS	gi|698572985|ref|XP_009775290.1| PREDICTED: nucleotide pyrophosphatase/phosphodiesterase-like [Nicotiana sylvestris]	0
m140627_221334_42199_c100506862550000001823076808221305_s1_X0/46869/31_1918_CCS	gi|698489963|ref|XP_009791501.1| PREDICTED: uncharacterized protein LOC104238737 [Nicotiana sylvestris]	0
m140627_124518_42199_c100506862550000001823076808221301_s1_X0/19275/1715_59_CCS	gi|697159769|ref|XP_009588652.1| PREDICTED: nucleotide pyrophosphatase/phosphodiesterase-like [Nicotiana tomentosiformis]	0
m140627_221334_42199_c100506862550000001823076808221305_s1_X0/11362/31_786_CCS	gi|316996018|dbj|BAD83485.2| hypothetical protein (mitochondrion) [Nicotiana tabacum]	6.32e-139
m140627_124518_42199_c100506862550000001823076808221301_s1_X0/110271/1420_58_CCS	gi|130582|sp|P10978.1|POLX_TOBAC RecName: Full=Retrovirus-related Pol polyprotein from transposon TNT 1-94; Includes: RecName: Full=Protease; Includes: RecName: Full=Reverse transcriptase; Includes: RecName: Full=Endonuclease [Nicotiana tabacum] gi|20045|emb|CAA32025.1| unnamed protein product [Nicotiana tabacum]	2.17e-20
m140627_124518_42199_c100506862550000001823076808221301_s1_X0/41836/31_991_CCS	gi|460402894|ref|XP_004246945.1| PREDICTED: TOM1-like protein 2 [Solanum lycopersicum]	6.58e-138
m140627_195211_42199_c100506862550000001823076808221304_s1_X0/63064/1792_61_CCS	gi|85068676|gb|ABC69418.1| CYP92B3 [Nicotiana tabacum]	0
m140627_195211_42199_c100506862550000001823076808221304_s1_X0/58258/1235_57_CCS	gi|225242|prf||1211235CA ORF 1708	0
m140627_221334_42199_c100506862550000001823076808221305_s1_X0/12274/1007_52_CCS	gi|808883604|gb|KKF30716.1| Protein phosphatase methylesterase 1 [Larimichthys crocea]	2.95e-18
m140627_102627_42199_c100506862550000001823076808221300_s1_X0/11875/956_59_CCS	gi|698570805|ref|XP_009774704.1| PREDICTED: protein LIGHT-DEPENDENT SHORT HYPOCOTYLS 10-like [Nicotiana sylvestris]	6.03e-90
m140627_195211_42199_c100506862550000001823076808221304_s1_X0/118949/1063_57_CCS	gi|698547641|ref|XP_009768095.1| PREDICTED: protein SSUH2 homolog [Nicotiana sylvestris]	3.71e-28
m140627_221334_42199_c100506862550000001823076808221305_s1_X0/142707/32_1462_CCS	gi|697124019|ref|XP_009616004.1| PREDICTED: putative DNA-binding protein ESCAROLA [Nicotiana tomentosiformis]	6.25e-93
m140627_195211_42199_c100506862550000001823076808221304_s1_X0/129632/31_987_CCS	gi|697105944|ref|XP_009606804.1| PREDICTED: basic endochitinase [Nicotiana tomentosiformis] gi|3790355|dbj|BAA33971.1| chitinase 134 [Nicotiana tabacum]	4.51e-178
m140627_173007_42199_c100506862550000001823076808221303_s1_X0/53030/31_1118_CCS	gi|698548682|ref|XP_009768412.1| PREDICTED: DCN1-like protein 1 [Nicotiana sylvestris] gi|227462435|gb|ABI49160.2| SM10-1 [Nicotiana tabacum] gi|238532752|gb|ACR44084.1| SM10-2 [Nicotiana tabacum]	0
m140627_195211_42199_c100506862550000001823076808221304_s1_X0/95003/999_54_CCS	gi|697122868|ref|XP_009615423.1| PREDICTED: peroxidase 3-like [Nicotiana tomentosiformis]	6.4e-156
m140627_195211_42199_c100506862550000001823076808221304_s1_X0/53874/31_995_CCS	gi|697162444|ref|XP_009590018.1| PREDICTED: putative late blight resistance protein homolog R1B-17, partial [Nicotiana tomentosiformis]	1.47e-126
m140627_102627_42199_c100506862550000001823076808221300_s1_X0/151028/30_1423_CCS	gi|698524188|ref|XP_009758896.1| PREDICTED: dehydration-responsive protein RD22-like [Nicotiana sylvestris]	3.49e-136
m140627_150819_42199_c100506862550000001823076808221302_s1_X0/1809/991_57_CCS	gi|565400617|ref|XP_006365818.1| PREDICTED: zinc finger A20 and AN1 domain-containing stress-associated protein 5-like [Solanum tuberosum]	3.47e-37
m140627_124518_42199_c100506862550000001823076808221301_s1_X0/49912/31_978_CCS	gi|697165496|ref|XP_009591552.1| PREDICTED: MATE efflux family protein DTX1-like [Nicotiana tomentosiformis]	1.07e-168
m140627_195211_42199_c100506862550000001823076808221304_s1_X0/112660/31_911_CCS	gi|350536447|ref|NP_001234247.1| ubiquitin conjugating enzyme [Solanum lycopersicum] gi|568214689|ref|NP_001275127.1| ubiquitin-conjugating enzyme E2-like protein [Solanum tuberosum] gi|808175930|ref|NP_001294913.1| ubiquitin-conjugating enzyme E2-17 kDa [Solanum lycopersicum] gi|808175953|ref|NP_001294911.1| ubiquitin-conjugating enzyme E2-17 kDa [Solanum lycopersicum] gi|565354369|ref|XP_006344…	1.61e-63
m140627_195211_42199_c100506862550000001823076808221304_s1_X0/129995/883_55_CCS	gi|698513883|ref|XP_009801860.1| PREDICTED: transmembrane emp24 domain-containing protein p24delta3-like [Nicotiana sylvestris]	6.58e-118
m140627_150819_42199_c100506862550000001823076808221302_s1_X0/149610/1292_53_CCS	gi|697149925|ref|XP_009629173.1| PREDICTED: putative RING-H2 finger protein ATL37 [Nicotiana tomentosiformis]	2.57e-119
m140627_195211_42199_c100506862550000001823076808221304_s1_X0/127694/31_1992_CCS	gi|697119144|ref|XP_009613519.1| PREDICTED: E3 ubiquitin-protein ligase Praja-2 [Nicotiana tomentosiformis] gi|697119146|ref|XP_009613520.1| PREDICTED: E3 ubiquitin-protein ligase Praja-2 [Nicotiana tomentosiformis] gi|697119148|ref|XP_009613521.1| PREDICTED: E3 ubiquitin-protein ligase Praja-2 [Nicotiana tomentosiformis] gi|697119150|ref|XP_009613522.1| PREDICTED: E3 ubiquitin-protein ligase Pra…	0
m140627_150819_42199_c100506862550000001823076808221302_s1_X0/131719/1357_55_CCS	gi|75313217|sp|Q9SBQ7.1|METK3_PETHY RecName: Full=S-adenosylmethionine synthase 3; Short=AdoMet synthase 3; AltName: Full=Methionine adenosyltransferase 3; Short=MAT 3 [Petunia x hybrida] gi|5726594|gb|AAD48485.1|AF170798_1 S-adenosyl-L-methionine synthetase [Petunia x hybrida]	0
m140627_124518_42199_c100506862550000001823076808221301_s1_X0/108021/30_1071_CCS	gi|698547641|ref|XP_009768095.1| PREDICTED: protein SSUH2 homolog [Nicotiana sylvestris]	3.52e-23
m140627_195211_42199_c100506862550000001823076808221304_s1_X0/153525/2181_60_CCS	gi|697180893|ref|XP_009599429.1| PREDICTED: BTB/POZ domain-containing protein At5g48800-like [Nicotiana tomentosiformis]	0
m140627_221334_42199_c100506862550000001823076808221305_s1_X0/100203/1068_62_CCS	gi|698547641|ref|XP_009768095.1| PREDICTED: protein SSUH2 homolog [Nicotiana sylvestris]	1.89e-28
m140627_150819_42199_c100506862550000001823076808221302_s1_X0/145973/1421_58_CCS	gi|698525910|ref|XP_009759786.1| PREDICTED: F-box/LRR-repeat protein At3g26922-like [Nicotiana sylvestris]	2.37e-124
m140627_102627_42199_c100506862550000001823076808221300_s1_X0/37967/31_1121_CCS	gi|698487685|ref|XP_009790474.1| PREDICTED: BTB/POZ domain-containing protein At4g08455 [Nicotiana sylvestris]	2.42e-148
m140627_124518_42199_c100506862550000001823076808221301_s1_X0/94535/31_969_CCS	gi|14165167|gb|AAK55411.1|AF376058_1 osmotin [Petunia x hybrida]	3.8e-176
m140627_221334_42199_c100506862550000001823076808221305_s1_X0/18780/1796_56_CCS	gi|698503656|ref|XP_009797406.1| PREDICTED: cytochrome P450 93A3-like [Nicotiana sylvestris]	0
m140627_195211_42199_c100506862550000001823076808221304_s1_X0/12079/30_1216_CCS	gi|697097027|ref|XP_009619335.1| PREDICTED: 2-hydroxyisoflavanone dehydratase-like [Nicotiana tomentosiformis]	0
m140627_221334_42199_c100506862550000001823076808221305_s1_X0/81245/1119_55_CCS	gi|565350604|ref|XP_006342258.1| PREDICTED: carboxymethylenebutenolidase homolog [Solanum tuberosum]	3.05e-166
m140627_150819_42199_c100506862550000001823076808221302_s1_X0/71178/1432_61_CCS	gi|697138319|ref|XP_009623238.1| PREDICTED: UDP-glycosyltransferase 91A1-like [Nicotiana tomentosiformis]	0
m140627_124518_42199_c100506862550000001823076808221301_s1_X0/83909/974_56_CCS	gi|697132705|ref|XP_009620404.1| PREDICTED: germin-like protein subfamily 1 member 17 [Nicotiana tomentosiformis]	2.06e-99
m140627_124518_42199_c100506862550000001823076808221301_s1_X0/115390/31_1233_CCS	gi|697142427|ref|XP_009625317.1| PREDICTED: cationic peroxidase 1-like [Nicotiana tomentosiformis]	0
m140627_173007_42199_c100506862550000001823076808221303_s1_X0/86029/30_1258_CCS	gi|568214613|ref|NP_001275432.1| translocase of chloroplast 34-like [Solanum tuberosum] gi|77999259|gb|ABB16976.1| GTP-binding-like protein [Solanum tuberosum]	0
m140627_195211_42199_c100506862550000001823076808221304_s1_X0/58125/33_1001_CCS	gi|697152851|ref|XP_009630662.1| PREDICTED: ras-related protein RABE1c [Nicotiana tomentosiformis]	5.84e-125
m140627_195211_42199_c100506862550000001823076808221304_s1_X0/33547/30_851_CCS	gi|565392475|ref|XP_006361920.1| PREDICTED: somatic embryogenesis receptor kinase 2-like isoform X1 [Solanum tuberosum]	2.13e-104
m140627_221334_42199_c100506862550000001823076808221305_s1_X0/100312/1907_57_CCS	gi|357471247|ref|XP_003605908.1| 50S ribosomal protein L2 [Medicago truncatula] gi|355506963|gb|AES88105.1| ribosomal protein L23.1 [Medicago truncatula]	3.77e-116
m140627_102627_42199_c100506862550000001823076808221300_s1_X0/15095/1193_69_CCS	gi|698547641|ref|XP_009768095.1| PREDICTED: protein SSUH2 homolog [Nicotiana sylvestris]	7.56e-31
m140627_221334_42199_c100506862550000001823076808221305_s1_X0/68790/1264_53_CCS	gi|565341890|ref|XP_006338102.1| PREDICTED: purine permease 1-like [Solanum tuberosum]	7.84e-159
m140627_150819_42199_c100506862550000001823076808221302_s1_X0/103063/33_1066_CCS	gi|698547641|ref|XP_009768095.1| PREDICTED: protein SSUH2 homolog [Nicotiana sylvestris]	4.03e-21
m140627_173007_42199_c100506862550000001823076808221303_s1_X0/150158/33_1852_CCS	gi|295311704|ref|YP_003587364.1| ribosomal protein S19 [Cucurbita pepo] gi|259156832|gb|ACV96693.1| ribosomal protein S19 [Cucurbita pepo]	1.16e-53
m140627_124518_42199_c100506862550000001823076808221301_s1_X0/72962/31_1046_CCS	gi|698546330|ref|XP_009767669.1| PREDICTED: 21 kDa protein [Nicotiana sylvestris]	2.8e-106
m140627_124518_42199_c100506862550000001823076808221301_s1_X0/93938/31_1269_CCS	gi|697161492|ref|XP_009589526.1| PREDICTED: putative DNA-binding protein ESCAROLA [Nicotiana tomentosiformis]	1.71e-143
m140627_221334_42199_c100506862550000001823076808221305_s1_X0/75210/31_1717_CCS	gi|697126534|ref|XP_009617305.1| PREDICTED: transcription factor bHLH112-like [Nicotiana tomentosiformis]	2.92e-126
m140627_124518_42199_c100506862550000001823076808221301_s1_X0/1791/1259_60_CCS	gi|698545463|ref|XP_009767393.1| PREDICTED: peroxidase 47 [Nicotiana sylvestris]	0
m140627_102627_42199_c100506862550000001823076808221300_s1_X0/156053/1280_56_CCS	gi|697145184|ref|XP_009626719.1| PREDICTED: two-component response regulator ARR8-like isoform X2 [Nicotiana tomentosiformis]	5.13e-109
m140627_150819_42199_c100506862550000001823076808221302_s1_X0/126184/31_1462_CCS	gi|698496273|ref|XP_009794195.1| PREDICTED: putative casein kinase II subunit beta-4 [Nicotiana sylvestris]	2.07e-177
m140627_150819_42199_c100506862550000001823076808221302_s1_X0/154881/940_54_CCS	gi|697104055|ref|XP_009605834.1| PREDICTED: BURP domain-containing protein 5-like [Nicotiana tomentosiformis]	4.74e-123
m140627_195211_42199_c100506862550000001823076808221304_s1_X0/39565/31_1849_CCS	gi|113205316|gb|ABI34339.1| Polyprotein, 3&apos;-partial, putative [Solanum demissum]	2.87e-165
m140627_195211_42199_c100506862550000001823076808221304_s1_X0/14107/627_58_CCS	gi|18478476|gb|AAL73184.1| antifungal protein [Capsicum annuum]	1.22e-06
m140627_173007_42199_c100506862550000001823076808221303_s1_X0/155687/2205_57_CCS	gi|698521984|ref|XP_009757804.1| PREDICTED: two-component response regulator ARR12-like [Nicotiana sylvestris]	0
m140627_150819_42199_c100506862550000001823076808221302_s1_X0/25464/32_1012_CCS	gi|697121221|ref|XP_009614581.1| PREDICTED: ER membrane protein complex subunit 8/9 homolog [Nicotiana tomentosiformis]	7.1e-111
m140627_150819_42199_c100506862550000001823076808221302_s1_X0/86360/1342_57_CCS	gi|460411705|ref|XP_004251246.1| PREDICTED: hyoscyamine 6-dioxygenase-like [Solanum lycopersicum]	1.82e-176
m140627_150819_42199_c100506862550000001823076808221302_s1_X0/7771/31_1087_CCS	gi|460384004|ref|XP_004237705.1| PREDICTED: 40S ribosomal protein S2-3-like [Solanum lycopersicum]	6.02e-161
m140627_221334_42199_c100506862550000001823076808221305_s1_X0/136388/31_1006_CCS	gi|565381014|ref|XP_006356878.1| PREDICTED: calcyclin-binding protein-like [Solanum tuberosum]	2.29e-135
m140627_195211_42199_c100506862550000001823076808221304_s1_X0/83165/859_60_CCS	gi|697146329|ref|XP_009627314.1| PREDICTED: uncharacterized protein LOC104117889 [Nicotiana tomentosiformis]	5.94e-127
m140627_221334_42199_c100506862550000001823076808221305_s1_X0/61237/30_1365_CCS	gi|697183376|ref|XP_009600712.1| PREDICTED: GDSL esterase/lipase At2g24560-like [Nicotiana tomentosiformis]	0
m140627_221334_42199_c100506862550000001823076808221305_s1_X0/113660/31_1342_CCS	gi|460404056|ref|XP_004247501.1| PREDICTED: probable LRR receptor-like serine/threonine-protein kinase At4g08850 [Solanum lycopersicum]	4.36e-102
m140627_124518_42199_c100506862550000001823076808221301_s1_X0/52201/1033_63_CCS	gi|565359823|ref|XP_006346688.1| PREDICTED: probable glutathione S-transferase-like [Solanum tuberosum]	4.98e-72
m140627_195211_42199_c100506862550000001823076808221304_s1_X0/18670/1814_60_CCS	gi|698495811|ref|XP_009793993.1| PREDICTED: apyrase-like [Nicotiana sylvestris]	0
m140627_102627_42199_c100506862550000001823076808221300_s1_X0/52363/1092_58_CCS	gi|698547641|ref|XP_009768095.1| PREDICTED: protein SSUH2 homolog [Nicotiana sylvestris]	3.65e-28
m140627_221334_42199_c100506862550000001823076808221305_s1_X0/109706/31_1857_CCS	gi|697109869|ref|XP_009608796.1| PREDICTED: monosaccharide-sensing protein 2-like [Nicotiana tomentosiformis] gi|697109871|ref|XP_009608797.1| PREDICTED: monosaccharide-sensing protein 2-like [Nicotiana tomentosiformis] gi|697109873|ref|XP_009608798.1| PREDICTED: monosaccharide-sensing protein 2-like [Nicotiana tomentosiformis]	0
m140627_150819_42199_c100506862550000001823076808221302_s1_X0/34075/31_1581_CCS	gi|565363447|ref|XP_006348448.1| PREDICTED: nuclear transcription factor Y subunit A-2-like [Solanum tuberosum]	1.99e-120
m140627_124518_42199_c100506862550000001823076808221301_s1_X0/54681/33_1289_CCS	gi|698584385|ref|XP_009778350.1| PREDICTED: trans-resveratrol di-O-methyltransferase-like [Nicotiana sylvestris]	0
m140627_195211_42199_c100506862550000001823076808221304_s1_X0/3257/30_739_CCS	gi|763772011|gb|KJB39134.1| hypothetical protein B456_007G025200, partial [Gossypium raimondii]	5.56e-104
m140627_102627_42199_c100506862550000001823076808221300_s1_X0/117708/1461_56_CCS	gi|661881100|emb|CDP15158.1| unnamed protein product [Coffea canephora]	2.43e-161
m140627_221334_42199_c100506862550000001823076808221305_s1_X0/37547/30_766_CCS	gi|460412797|ref|XP_004251784.1| PREDICTED: glycine-rich cell wall structural protein 2-like [Solanum lycopersicum] gi|460416096|ref|XP_004253386.1| PREDICTED: glycine-rich cell wall structural protein 2-like [Solanum lycopersicum]	6.88e-07
m140627_221334_42199_c100506862550000001823076808221305_s1_X0/34656/935_50_CCS	gi|697103792|ref|XP_009605696.1| PREDICTED: basic form of pathogenesis-related protein 1-like [Nicotiana tomentosiformis]	2.46e-107
m140627_221334_42199_c100506862550000001823076808221305_s1_X0/14406/2193_63_CCS	gi|697160281|ref|XP_009588919.1| PREDICTED: probable acyl-activating enzyme 1, peroxisomal [Nicotiana tomentosiformis]	0
m140627_173007_42199_c100506862550000001823076808221303_s1_X0/38051/1879_53_CCS	gi|698487052|ref|XP_009790214.1| PREDICTED: phosphate transporter PHO1 [Nicotiana sylvestris]	0
m140627_221334_42199_c100506862550000001823076808221305_s1_X0/4916/31_1952_CCS	gi|698533949|ref|XP_009763718.1| PREDICTED: cell wall / vacuolar inhibitor of fructosidase 1-like [Nicotiana sylvestris]	1.24e-52
m140627_124518_42199_c100506862550000001823076808221301_s1_X0/42873/31_1007_CCS	gi|698510850|ref|XP_009800567.1| PREDICTED: BURP domain-containing protein 5 [Nicotiana sylvestris]	3.24e-116
m140627_124518_42199_c100506862550000001823076808221301_s1_X0/77355/30_1035_CCS	gi|698547641|ref|XP_009768095.1| PREDICTED: protein SSUH2 homolog [Nicotiana sylvestris]	1.87e-28
m140627_221334_42199_c100506862550000001823076808221305_s1_X0/13181/31_1796_CCS	gi|747105314|ref|XP_011100931.1| PREDICTED: RNA-binding protein 39 [Sesamum indicum]	0
m140627_195211_42199_c100506862550000001823076808221304_s1_X0/129011/2597_54_CCS	gi|697180040|ref|XP_009598994.1| PREDICTED: BURP domain-containing protein 3-like [Nicotiana tomentosiformis]	2.33e-125
m140627_195211_42199_c100506862550000001823076808221304_s1_X0/106743/31_1105_CCS	gi|697133155|ref|XP_009620626.1| PREDICTED: protein NRT1/ PTR FAMILY 5.6 [Nicotiana tomentosiformis]	0
m140627_195211_42199_c100506862550000001823076808221304_s1_X0/103642/30_996_CCS	gi|697187896|ref|XP_009602984.1| PREDICTED: uncharacterized protein LOC104098038 isoform X1 [Nicotiana tomentosiformis] gi|697187898|ref|XP_009602985.1| PREDICTED: uncharacterized protein LOC104098038 isoform X1 [Nicotiana tomentosiformis]	3.44e-57
m140627_195211_42199_c100506862550000001823076808221304_s1_X0/101615/31_1227_CCS	gi|697170244|ref|XP_009594039.1| PREDICTED: endochitinase 3 [Nicotiana tomentosiformis]	0
m140627_221334_42199_c100506862550000001823076808221305_s1_X0/84467/34_825_CCS	gi|697143586|ref|XP_009625910.1| PREDICTED: 18.1 kDa class I heat shock protein-like [Nicotiana tomentosiformis]	3.19e-63
m140627_195211_42199_c100506862550000001823076808221304_s1_X0/22247/1923_54_CCS	gi|565374859|ref|XP_006353966.1| PREDICTED: uncharacterized protein LOC102582764 [Solanum tuberosum]	1.1e-75
m140627_221334_42199_c100506862550000001823076808221305_s1_X0/108807/31_1127_CCS	gi|723690248|ref|XP_010319391.1| PREDICTED: kirola-like [Solanum lycopersicum] gi|723754942|ref|XP_004253534.2| PREDICTED: kirola-like [Solanum lycopersicum]	1.07e-161
m140627_124518_42199_c100506862550000001823076808221301_s1_X0/73926/1747_52_CCS	gi|698514229|ref|XP_009802012.1| PREDICTED: cytochrome P450 CYP736A12-like [Nicotiana sylvestris]	0
m140627_173007_42199_c100506862550000001823076808221303_s1_X0/70017/28_1846_CCS	gi|698499384|ref|XP_009795522.1| PREDICTED: protein NRT1/ PTR FAMILY 2.6-like [Nicotiana sylvestris]	0
m140627_221334_42199_c100506862550000001823076808221305_s1_X0/139234/31_2222_CCS	gi|697139736|ref|XP_009623961.1| PREDICTED: inositol transporter 4-like [Nicotiana tomentosiformis]	0
m140627_124518_42199_c100506862550000001823076808221301_s1_X0/56841/1233_55_CCS	gi|671775228|gb|AII99847.1| beta expansin precursor [Nicotiana tabacum]	3.78e-154
m140627_221334_42199_c100506862550000001823076808221305_s1_X0/157244/1215_73_CCS	gi|697098987|ref|XP_009629528.1| PREDICTED: crocetin glucoside glucosyltransferase-like [Nicotiana tomentosiformis]	1.64e-168
m140627_173007_42199_c100506862550000001823076808221303_s1_X0/142454/31_1610_CCS	gi|49798480|gb|AAT68601.1| benzoyl coenzyme A: benzyl alcohol benzoyl transferase [Petunia x hybrida] gi|51556912|gb|AAU06226.1| benzoyl-CoA:benzyl alcohol/phenylethanol benzoyltransferase [Petunia x hybrida]	0
m140627_221334_42199_c100506862550000001823076808221305_s1_X0/35769/30_1308_CCS	gi|170243|gb|AAA34078.1| beta(1,3)-glucanase regulator [Nicotiana plumbaginifolia]	0
m140627_195211_42199_c100506862550000001823076808221304_s1_X0/108791/30_2019_CCS	gi|565375405|ref|XP_006354220.1| PREDICTED: importin-5-like [Solanum tuberosum]	1.3e-86
m140627_173007_42199_c100506862550000001823076808221303_s1_X0/12394/1266_53_CCS	gi|123255551|gb|ABM74185.1| hyoscyamine 6 beta-hydroxylase [Anisodus acutangulus]	1.5e-126
m140627_221334_42199_c100506862550000001823076808221305_s1_X0/64805/30_1837_CCS	gi|627829409|ref|XP_007686301.1| hypothetical protein COCMIDRAFT_3881 [Bipolaris oryzae ATCC 44560] gi|576933652|gb|EUC47176.1| hypothetical protein COCMIDRAFT_3881 [Bipolaris oryzae ATCC 44560]	5.59e-178
m140627_173007_42199_c100506862550000001823076808221303_s1_X0/106607/30_988_CCS	gi|5852154|emb|CAB55501.1| tyramine hydroxycinnamoyltransferase [Nicotiana tabacum]	4.11e-135
m140627_195211_42199_c100506862550000001823076808221304_s1_X0/121036/1433_59_CCS	gi|697164899|ref|XP_009591264.1| PREDICTED: peroxidase 72-like [Nicotiana tomentosiformis]	5.26e-179
m140627_124518_42199_c100506862550000001823076808221301_s1_X0/45299/945_55_CCS	gi|698529720|ref|XP_009761678.1| PREDICTED: ADP-ribosylation factor-like protein 5 [Nicotiana sylvestris]	1.66e-128
m140627_102627_42199_c100506862550000001823076808221300_s1_X0/134289/31_1082_CCS	gi|697168279|ref|XP_009593018.1| PREDICTED: 60S ribosomal protein L7a-2 [Nicotiana tomentosiformis] gi|698494873|ref|XP_009793602.1| PREDICTED: 60S ribosomal protein L7a-2 [Nicotiana sylvestris]	1.47e-152
m140627_150819_42199_c100506862550000001823076808221302_s1_X0/103560/30_823_CCS	gi|568214249|ref|NP_001274867.1| small GTP-binding protein Sar1BNt-like protein [Solanum tuberosum] gi|460368883|ref|XP_004230294.1| PREDICTED: GTP-binding protein SAR1A-like [Solanum lycopersicum] gi|76573331|gb|ABA46770.1| small GTP-binding protein Sar1BNt-like protein [Solanum tuberosum]	1.27e-121
m140627_221334_42199_c100506862550000001823076808221305_s1_X0/71389/2266_54_CCS	gi|316996014|dbj|BAD83474.2| ribosomal protein S3 (mitochondrion) [Nicotiana tabacum]	0
m140627_221334_42199_c100506862550000001823076808221305_s1_X0/117912/1202_50_CCS	gi|698498296|ref|XP_009795062.1| PREDICTED: transcription factor MYB21-like [Nicotiana sylvestris]	2.72e-126
m140627_195211_42199_c100506862550000001823076808221304_s1_X0/12513/31_1677_CCS	gi|565393704|ref|XP_006362511.1| PREDICTED: tubulin alpha-1 chain-like [Solanum tuberosum]	0
m140627_124518_42199_c100506862550000001823076808221301_s1_X0/95976/31_1202_CCS	gi|122243516|sp|Q15GI3.1|IGS1_PETHY RecName: Full=Isoeugenol synthase 1 [Petunia x hybrida] gi|87044870|gb|ABD17322.1| isoeugenol synthase 1 [Petunia x hybrida]	0
m140627_221334_42199_c100506862550000001823076808221305_s1_X0/68052/30_1855_CCS	gi|565385172|ref|XP_006358488.1| PREDICTED: eukaryotic translation initiation factor 3 subunit C-like [Solanum tuberosum]	0
m140627_195211_42199_c100506862550000001823076808221304_s1_X0/142086/1509_58_CCS	gi|723673987|ref|XP_010316615.1| PREDICTED: pectinesterase-like [Solanum lycopersicum]	0
m140627_221334_42199_c100506862550000001823076808221305_s1_X0/92752/31_1560_CCS	gi|372450273|ref|YP_005090456.1| ribosomal protein L16 (mitochondrion) [Millettia pinnata] gi|358748147|gb|AET62916.1| ribosomal protein L16 (mitochondrion) [Millettia pinnata]	8.62e-111
m140627_173007_42199_c100506862550000001823076808221303_s1_X0/63354/1396_51_CCS	gi|316996014|dbj|BAD83474.2| ribosomal protein S3 (mitochondrion) [Nicotiana tabacum]	0
m140627_150819_42199_c100506862550000001823076808221302_s1_X0/32057/933_49_CCS	gi|698547641|ref|XP_009768095.1| PREDICTED: protein SSUH2 homolog [Nicotiana sylvestris]	1.22e-30
m140627_195211_42199_c100506862550000001823076808221304_s1_X0/117546/1246_56_CCS	gi|315258225|gb|ADT91691.1| endochitinase [Nicotiana attenuata]	4.14e-177
m140627_102627_42199_c100506862550000001823076808221300_s1_X0/86513/31_1221_CCS	gi|698588198|ref|XP_009779391.1| PREDICTED: trans-resveratrol di-O-methyltransferase-like [Nicotiana sylvestris]	0
m140627_195211_42199_c100506862550000001823076808221304_s1_X0/64361/2113_52_CCS	gi|657370954|gb|KEH16988.1| senescence-associated protein, putative [Medicago truncatula]	9.37e-115
m140627_221334_42199_c100506862550000001823076808221305_s1_X0/27247/31_1877_CCS	gi|697109555|ref|XP_009608643.1| PREDICTED: probable (S)-N-methylcoclaurine 3&apos;-hydroxylase isozyme 2 [Nicotiana tomentosiformis]	0
m140627_124518_42199_c100506862550000001823076808221301_s1_X0/93264/1225_53_CCS	gi|697164899|ref|XP_009591264.1| PREDICTED: peroxidase 72-like [Nicotiana tomentosiformis]	4.16e-180
m140627_173007_42199_c100506862550000001823076808221303_s1_X0/21903/1211_52_CCS	gi|697184230|ref|XP_009601140.1| PREDICTED: peroxidase 21-like [Nicotiana tomentosiformis]	0
m140627_221334_42199_c100506862550000001823076808221305_s1_X0/113999/1909_59_CCS	gi|565369595|ref|XP_006351420.1| PREDICTED: cytochrome P450 71A22-like [Solanum tuberosum]	0
m140627_195211_42199_c100506862550000001823076808221304_s1_X0/136597/30_1200_CCS	gi|697184230|ref|XP_009601140.1| PREDICTED: peroxidase 21-like [Nicotiana tomentosiformis]	0
m140627_221334_42199_c100506862550000001823076808221305_s1_X0/118207/29_1860_CCS	gi|698487132|ref|XP_009790250.1| PREDICTED: cytochrome P450 CYP72A219-like [Nicotiana sylvestris]	0
m140627_195211_42199_c100506862550000001823076808221304_s1_X0/147316/47_1302_CCS	gi|565348638|ref|XP_006341313.1| PREDICTED: WAT1-related protein At1g09380-like [Solanum tuberosum]	9.1e-148
m140627_102627_42199_c100506862550000001823076808221300_s1_X0/148975/1079_61_CCS	gi|698570805|ref|XP_009774704.1| PREDICTED: protein LIGHT-DEPENDENT SHORT HYPOCOTYLS 10-like [Nicotiana sylvestris]	2.37e-89
m140627_221334_42199_c100506862550000001823076808221305_s1_X0/107825/34_1707_CCS	gi|565368855|ref|XP_006351056.1| PREDICTED: deacetylvindoline O-acetyltransferase-like isoform X1 [Solanum tuberosum]	0
m140627_150819_42199_c100506862550000001823076808221302_s1_X0/47931/1415_54_CCS	gi|335059551|gb|AEH27050.1| ribulose-1,5-bisphosphate carboxylase/oxygenase large subunit, partial (chloroplast) [Petunia axillaris]	0
m140627_124518_42199_c100506862550000001823076808221301_s1_X0/53465/30_1032_CCS	gi|6934298|gb|AAF31705.1|AF221856_1 heat-shock protein 80 [Euphorbia esula]	3.92e-141
m140627_221334_42199_c100506862550000001823076808221305_s1_X0/72296/30_1998_CCS	gi|703128187|ref|XP_010104037.1| putative inactive purple acid phosphatase 27 [Morus notabilis] gi|587910133|gb|EXB98021.1| putative inactive purple acid phosphatase 27 [Morus notabilis]	4.35e-141
m140627_124518_42199_c100506862550000001823076808221301_s1_X0/73442/31_1194_CCS	gi|697169141|ref|XP_009593463.1| PREDICTED: protein TIC 21, chloroplastic [Nicotiana tomentosiformis]	1.2e-127
m140627_102627_42199_c100506862550000001823076808221300_s1_X0/126430/1045_51_CCS	gi|565386132|ref|XP_006358891.1| PREDICTED: osmotin-like protein OSML15-like [Solanum tuberosum] gi|1709496|sp|P50703.1|OS35_SOLCO RecName: Full=Osmotin-like protein OSML15; AltName: Full=PA15; Flags: Precursor [Solanum commersonii] gi|18277|emb|CAA47669.1| osmotin-like protein [Solanum commersonii] gi|53801288|gb|AAU93854.1| osmotin-like protein A35 [Solanum phureja] gi|53830834|gb|AAU95239.1| o…	1.72e-126
m140627_173007_42199_c100506862550000001823076808221303_s1_X0/128885/30_1298_CCS	gi|157042763|gb|ABV02033.1| glyceraldehyde 3-phosphate dehydrogenase [Nicotiana langsdorffii x Nicotiana sanderae]	0
m140627_150819_42199_c100506862550000001823076808221302_s1_X0/123185/1084_56_CCS	gi|396482274|ref|XP_003841438.1| hypothetical protein LEMA_P093680.1 [Leptosphaeria maculans JN3] gi|312218012|emb|CBX97959.1| hypothetical protein LEMA_P093680.1 [Leptosphaeria maculans JN3]	6.5e-52
m140627_221334_42199_c100506862550000001823076808221305_s1_X0/114604/1854_57_CCS	gi|698537305|ref|XP_009764785.1| PREDICTED: vetispiradiene synthase 3-like [Nicotiana sylvestris]	0
m140627_124518_42199_c100506862550000001823076808221301_s1_X0/65585/1079_55_CCS	gi|697108130|ref|XP_009607912.1| PREDICTED: kirola {ECO:0000303|PubMed:21309790}-like [Nicotiana tomentosiformis]	2.91e-72
m140627_124518_42199_c100506862550000001823076808221301_s1_X0/149047/40_1041_CCS	gi|698547641|ref|XP_009768095.1| PREDICTED: protein SSUH2 homolog [Nicotiana sylvestris]	6.32e-28
m140627_124518_42199_c100506862550000001823076808221301_s1_X0/112498/1129_54_CCS	gi|697098733|ref|XP_009628178.1| PREDICTED: ras-related protein Rab7 [Nicotiana tomentosiformis]	2.97e-147
m140627_195211_42199_c100506862550000001823076808221304_s1_X0/113272/31_1808_CCS	gi|697125381|ref|XP_009616711.1| PREDICTED: putative ABC transporter B family member 8 [Nicotiana tomentosiformis]	0
m140627_150819_42199_c100506862550000001823076808221302_s1_X0/83426/1105_58_CCS	gi|697134971|ref|XP_009621532.1| PREDICTED: glutaredoxin-C11-like [Nicotiana tomentosiformis]	3.12e-59
m140627_221334_42199_c100506862550000001823076808221305_s1_X0/8483/38_1368_CCS	gi|698544215|ref|XP_009766991.1| PREDICTED: ranBP2-type zinc finger protein At1g67325 [Nicotiana sylvestris]	8.62e-145
m140627_173007_42199_c100506862550000001823076808221303_s1_X0/150296/30_1180_CCS	gi|697152093|ref|XP_009630280.1| PREDICTED: probable aquaporin PIP-type pTOM75 [Nicotiana tomentosiformis] gi|735997343|tpg|DAA64670.1| TPA_exp: aquaporin PIP1 2b [Nicotiana tabacum]	0
m140627_173007_42199_c100506862550000001823076808221303_s1_X0/28074/29_1538_CCS	gi|698547372|ref|XP_009768014.1| PREDICTED: serine carboxypeptidase-like 17 [Nicotiana sylvestris]	0
m140627_150819_42199_c100506862550000001823076808221302_s1_X0/35638/26_1001_CCS	gi|698425917|ref|XP_009786006.1| PREDICTED: protein LIGHT-DEPENDENT SHORT HYPOCOTYLS 10-like [Nicotiana sylvestris]	1.02e-102
m140627_221334_42199_c100506862550000001823076808221305_s1_X0/97879/1672_54_CCS	gi|569533237|gb|AHE41423.1| actin [Lycium chinense]	0
m140627_102627_42199_c100506862550000001823076808221300_s1_X0/98819/31_962_CCS	gi|698499341|ref|XP_009795501.1| PREDICTED: putative germin-like protein 2-1 [Nicotiana sylvestris]	3.82e-145
m140627_221334_42199_c100506862550000001823076808221305_s1_X0/119131/1222_58_CCS	gi|697159679|ref|XP_009588606.1| PREDICTED: uncharacterized protein DDB_G0292186 [Nicotiana tomentosiformis]	2.12e-31
m140627_195211_42199_c100506862550000001823076808221304_s1_X0/116495/1964_55_CCS	gi|565362759|ref|XP_006348112.1| PREDICTED: uncharacterized GPI-anchored protein At1g61900-like isoform X1 [Solanum tuberosum]	0
m140627_173007_42199_c100506862550000001823076808221303_s1_X0/6475/31_865_CCS	gi|567889442|ref|XP_006437243.1| hypothetical protein CICLE_v10032694mg [Citrus clementina] gi|557539439|gb|ESR50483.1| hypothetical protein CICLE_v10032694mg [Citrus clementina]	1.36e-109
m140627_150819_42199_c100506862550000001823076808221302_s1_X0/23415/1194_60_CCS	gi|315258225|gb|ADT91691.1| endochitinase [Nicotiana attenuata]	1.58e-177
m140627_150819_42199_c100506862550000001823076808221302_s1_X0/87638/1216_57_CCS	gi|697169141|ref|XP_009593463.1| PREDICTED: protein TIC 21, chloroplastic [Nicotiana tomentosiformis]	1.2e-127
m140627_221334_42199_c100506862550000001823076808221305_s1_X0/82614/31_2391_CCS	gi|444908850|dbj|BAM78522.1| SUPPRESSOR OF GENE SILENCING 3 [Nicotiana tabacum]	0
m140627_150819_42199_c100506862550000001823076808221302_s1_X0/139561/30_1581_CCS	gi|568214371|ref|NP_001275473.1| Aux/IAA protein [Solanum tuberosum] gi|25989504|gb|AAM29182.1| Aux/IAA protein [Solanum tuberosum]	0
m140627_102627_42199_c100506862550000001823076808221300_s1_X0/41468/1206_57_CCS	gi|32454706|gb|AAP83134.1| lipoxygenase [Nicotiana attenuata] gi|32454710|gb|AAP83136.1| lipoxygenase [Nicotiana attenuata]	0
m140627_124518_42199_c100506862550000001823076808221301_s1_X0/44070/1231_60_CCS	gi|697184377|ref|XP_009601216.1| PREDICTED: protein CUP-SHAPED COTYLEDON 3-like [Nicotiana tomentosiformis]	9.95e-135
m140627_195211_42199_c100506862550000001823076808221304_s1_X0/118524/31_2043_CCS	gi|316996014|dbj|BAD83474.2| ribosomal protein S3 (mitochondrion) [Nicotiana tabacum]	0
m140627_124518_42199_c100506862550000001823076808221301_s1_X0/122822/953_56_CCS	gi|697114109|ref|XP_009610951.1| PREDICTED: phosphate transporter PHO1 [Nicotiana tomentosiformis]	1.53e-92
m140627_195211_42199_c100506862550000001823076808221304_s1_X0/115276/811_53_CCS	gi|568815631|ref|NP_001275628.1| wound-induced protein WIN2 precursor [Solanum tuberosum] gi|139699|sp|P09762.1|WIN2_SOLTU RecName: Full=Wound-induced protein WIN2; Flags: Precursor gi|21619|emb|CAA31852.1| WIN2 protein [Solanum tuberosum] gi|413968554|gb|AFW90614.1| wound-induced protein WIN1 [Solanum tuberosum]	9.52e-72
m140627_124518_42199_c100506862550000001823076808221301_s1_X0/135370/1217_61_CCS	gi|81176251|ref|YP_398330.1| photosystem I assembly protein Ycf3 [Lactuca sativa] gi|297840977|ref|XP_002888370.1| photosystem I assembly protein Ycf3 [Arabidopsis lyrata subsp. lyrata] gi|78675169|dbj|BAE47595.1| photosystem I assembly protein ycf3 [Lactuca sativa] gi|255631288|gb|ACU16011.1| unknown [Glycine max] gi|297334211|gb|EFH64629.1| photosystem I assembly protein Ycf3 [Arabidopsis lyrat…	7.18e-48
m140627_173007_42199_c100506862550000001823076808221303_s1_X0/134052/2258_57_CCS	gi|697114109|ref|XP_009610951.1| PREDICTED: phosphate transporter PHO1 [Nicotiana tomentosiformis]	0
m140627_150819_42199_c100506862550000001823076808221302_s1_X0/122398/1419_53_CCS	gi|672021231|ref|XP_008774558.1| PREDICTED: serine-rich 25 kDa antigen protein-like [Rattus norvegicus]	5.13e-29
m140627_173007_42199_c100506862550000001823076808221303_s1_X0/101250/30_904_CCS	gi|698425917|ref|XP_009786006.1| PREDICTED: protein LIGHT-DEPENDENT SHORT HYPOCOTYLS 10-like [Nicotiana sylvestris]	9.6e-102
m140627_102627_42199_c100506862550000001823076808221300_s1_X0/154717/30_1420_CCS	gi|460382605|ref|XP_004237029.1| PREDICTED: kirola-like [Solanum lycopersicum]	1.33e-29
m140627_124518_42199_c100506862550000001823076808221301_s1_X0/81279/1652_61_CCS	gi|460398557|ref|XP_004244824.1| PREDICTED: deacetylvindoline O-acetyltransferase-like [Solanum lycopersicum]	0
m140627_221334_42199_c100506862550000001823076808221305_s1_X0/132398/30_2451_CCS	gi|57013929|ref|YP_173402.1| hypothetical protein NitaMp056 [Nicotiana tabacum] gi|56806565|dbj|BAD83466.1| hypothetical protein (mitochondrion) [Nicotiana tabacum]	1.09e-82
m140627_195211_42199_c100506862550000001823076808221304_s1_X0/92318/842_56_CCS	gi|698495367|ref|XP_009793804.1| PREDICTED: pathogenesis-related protein STH-2-like [Nicotiana sylvestris]	2.77e-101
m140627_102627_42199_c100506862550000001823076808221300_s1_X0/106434/31_1514_CCS	gi|698453531|ref|XP_009779970.1| PREDICTED: mitochondrial adenine nucleotide transporter ADNT1-like isoform X1 [Nicotiana sylvestris]	0
m140627_173007_42199_c100506862550000001823076808221303_s1_X0/59977/30_1060_CCS	gi|697115590|ref|XP_009611707.1| PREDICTED: zinc finger protein 5 [Nicotiana tomentosiformis]	2e-98
m140627_102627_42199_c100506862550000001823076808221300_s1_X0/105979/973_53_CCS	gi|460367301|ref|XP_004229513.1| PREDICTED: putative DNA-binding protein ESCAROLA [Solanum lycopersicum]	1.45e-91
m140627_124518_42199_c100506862550000001823076808221301_s1_X0/96078/31_927_CCS	gi|460369770|ref|XP_004230730.1| PREDICTED: uncharacterized protein LOC101249498 [Solanum lycopersicum]	3.53e-134
m140627_221334_42199_c100506862550000001823076808221305_s1_X0/43716/1280_54_CCS	gi|565391846|ref|XP_006361622.1| PREDICTED: probable carboxylesterase 120-like [Solanum tuberosum]	0
m140627_173007_42199_c100506862550000001823076808221303_s1_X0/128433/30_1005_CCS	gi|460378365|ref|XP_004234943.1| PREDICTED: chloride conductance regulatory protein ICln [Solanum lycopersicum]	5.48e-109
m140627_173007_42199_c100506862550000001823076808221303_s1_X0/114972/1752_52_CCS	gi|565368855|ref|XP_006351056.1| PREDICTED: deacetylvindoline O-acetyltransferase-like isoform X1 [Solanum tuberosum]	3.8e-174
m140627_102627_42199_c100506862550000001823076808221300_s1_X0/112354/831_59_CCS	gi|697103792|ref|XP_009605696.1| PREDICTED: basic form of pathogenesis-related protein 1-like [Nicotiana tomentosiformis]	6.26e-108
m140627_173007_42199_c100506862550000001823076808221303_s1_X0/123710/1251_60_CCS	gi|698483783|ref|XP_009788733.1| PREDICTED: uncharacterized protein LOC104236505 isoform X1 [Nicotiana sylvestris]	5.06e-165
m140627_195211_42199_c100506862550000001823076808221304_s1_X0/50675/2150_59_CCS	gi|697152427|ref|XP_009630452.1| PREDICTED: putative late blight resistance protein homolog R1A-3 [Nicotiana tomentosiformis]	0
m140627_124518_42199_c100506862550000001823076808221301_s1_X0/111888/31_1198_CCS	gi|351653928|ref|YP_004891651.1| ycf2 gene product (chloroplast) [Nicotiana undulata] gi|351653958|ref|YP_004891685.1| ycf2 gene product (chloroplast) [Nicotiana undulata] gi|347453954|gb|AEO95612.1| hypothetical chloroplast RF21 (chloroplast) [Nicotiana undulata] gi|347453984|gb|AEO95642.1| hypothetical chloroplast RF21 (chloroplast) [Nicotiana undulata] gi|347454065|gb|AEO95722.1| hypothetical …	0
m140627_124518_42199_c100506862550000001823076808221301_s1_X0/128017/1558_58_CCS	gi|697093539|ref|XP_009613911.1| PREDICTED: F-box protein At3g07870-like [Nicotiana tomentosiformis]	0
m140627_124518_42199_c100506862550000001823076808221301_s1_X0/98055/1696_57_CCS	gi|565377324|ref|XP_006355135.1| PREDICTED: UDP-glycosyltransferase 85A7-like [Solanum tuberosum]	0
m140627_173007_42199_c100506862550000001823076808221303_s1_X0/94923/30_2216_CCS	gi|697138319|ref|XP_009623238.1| PREDICTED: UDP-glycosyltransferase 91A1-like [Nicotiana tomentosiformis]	0
m140627_124518_42199_c100506862550000001823076808221301_s1_X0/52202/31_1392_CCS	gi|698521511|ref|XP_009757562.1| PREDICTED: caffeic acid 3-O-methyltransferase [Nicotiana sylvestris]	0
m140627_124518_42199_c100506862550000001823076808221301_s1_X0/107677/954_58_CCS	gi|323435040|ref|YP_004222255.1| hypothetical protein BevumaM_p016 [Beta vulgaris subsp. maritima] gi|346683133|ref|YP_004842062.1| hypothetical protein BemaM_p014 [Beta macrocarpa] gi|317905693|emb|CBX33235.1| hypothetical protein [Beta vulgaris subsp. maritima] gi|319439773|emb|CBX33287.1| hypothetical protein [Beta vulgaris subsp. maritima] gi|320148025|emb|CBJ20690.1| hypothetical protein [Be…	3.56e-71
m140627_195211_42199_c100506862550000001823076808221304_s1_X0/145227/2465_55_CCS	gi|697121659|ref|XP_009614808.1| PREDICTED: cucumisin-like [Nicotiana tomentosiformis]	0
m140627_150819_42199_c100506862550000001823076808221302_s1_X0/69337/1601_54_CCS	gi|697181583|ref|XP_009599788.1| PREDICTED: laccase-3-like [Nicotiana tomentosiformis]	0
m140627_150819_42199_c100506862550000001823076808221302_s1_X0/143608/31_1598_CCS	gi|723717714|ref|XP_010324204.1| PREDICTED: phosphoglycerate kinase, cytosolic [Solanum lycopersicum] gi|723717717|ref|XP_010324205.1| PREDICTED: phosphoglycerate kinase, cytosolic [Solanum lycopersicum]	0
m140627_124518_42199_c100506862550000001823076808221301_s1_X0/107615/31_907_CCS	gi|316996013|dbj|BAD83473.2| ribosomal protein S19 (mitochondrion) [Nicotiana tabacum]	7.45e-50
m140627_173007_42199_c100506862550000001823076808221303_s1_X0/15266/20_1882_CCS	gi|85068676|gb|ABC69418.1| CYP92B3 [Nicotiana tabacum]	0
m140627_173007_42199_c100506862550000001823076808221303_s1_X0/101408/965_46_CCS	gi|697176864|ref|XP_009597381.1| PREDICTED: hornerin-like [Nicotiana tomentosiformis]	4.29e-34
m140627_221334_42199_c100506862550000001823076808221305_s1_X0/138657/749_51_CCS	gi|697125412|ref|XP_009616726.1| PREDICTED: kirola {ECO:0000303|PubMed:21309790}-like [Nicotiana tomentosiformis]	3.52e-71
m140627_221334_42199_c100506862550000001823076808221305_s1_X0/147147/1213_50_CCS	gi|697177619|ref|XP_009597775.1| PREDICTED: uncharacterized protein LOC104093688 [Nicotiana tomentosiformis]	8.34e-122
m140627_221334_42199_c100506862550000001823076808221305_s1_X0/101545/29_1030_CCS	gi|697115590|ref|XP_009611707.1| PREDICTED: zinc finger protein 5 [Nicotiana tomentosiformis]	8.55e-98
m140627_221334_42199_c100506862550000001823076808221305_s1_X0/83133/31_1608_CCS	gi|697124264|ref|XP_009616124.1| PREDICTED: deacetylvindoline O-acetyltransferase-like [Nicotiana tomentosiformis]	0
m140627_124518_42199_c100506862550000001823076808221301_s1_X0/127189/1263_54_CCS	gi|698453440|ref|XP_009779949.1| PREDICTED: peroxidase 25 [Nicotiana sylvestris]	0
m140627_102627_42199_c100506862550000001823076808221300_s1_X0/44297/984_59_CCS	gi|698547641|ref|XP_009768095.1| PREDICTED: protein SSUH2 homolog [Nicotiana sylvestris]	5.25e-30
m140627_195211_42199_c100506862550000001823076808221304_s1_X0/62046/30_1940_CCS	gi|697180040|ref|XP_009598994.1| PREDICTED: BURP domain-containing protein 3-like [Nicotiana tomentosiformis]	4.4e-127
m140627_173007_42199_c100506862550000001823076808221303_s1_X0/17328/32_2037_CCS	gi|698572985|ref|XP_009775290.1| PREDICTED: nucleotide pyrophosphatase/phosphodiesterase-like [Nicotiana sylvestris]	0
m140627_173007_42199_c100506862550000001823076808221303_s1_X0/66509/1588_55_CCS	gi|565404719|ref|XP_006367776.1| PREDICTED: GDSL esterase/lipase At1g28590-like [Solanum tuberosum]	0
m140627_150819_42199_c100506862550000001823076808221302_s1_X0/57511/1034_51_CCS	gi|697109396|ref|XP_009608555.1| PREDICTED: protein LIGHT-DEPENDENT SHORT HYPOCOTYLS 10-like [Nicotiana tomentosiformis]	1.11e-105
m140627_102627_42199_c100506862550000001823076808221300_s1_X0/126139/31_1378_CCS	gi|697170244|ref|XP_009594039.1| PREDICTED: endochitinase 3 [Nicotiana tomentosiformis]	0
m140627_124518_42199_c100506862550000001823076808221301_s1_X0/116812/1196_62_CCS	gi|460393534|ref|XP_004242364.1| PREDICTED: protein LIGHT-DEPENDENT SHORT HYPOCOTYLS 4-like [Solanum lycopersicum]	4.11e-74
m140627_221334_42199_c100506862550000001823076808221305_s1_X0/79608/28_2210_CCS	gi|351727715|ref|NP_001238194.1| uncharacterized protein LOC100306140 [Glycine max] gi|255627661|gb|ACU14175.1| unknown [Glycine max]	3.99e-100
m140627_150819_42199_c100506862550000001823076808221302_s1_X0/118703/30_1061_CCS	gi|697103792|ref|XP_009605696.1| PREDICTED: basic form of pathogenesis-related protein 1-like [Nicotiana tomentosiformis]	3.95e-107
m140627_150819_42199_c100506862550000001823076808221302_s1_X0/116673/30_1032_CCS	gi|698547641|ref|XP_009768095.1| PREDICTED: protein SSUH2 homolog [Nicotiana sylvestris]	1.66e-25
m140627_173007_42199_c100506862550000001823076808221303_s1_X0/115863/31_1585_CCS	gi|697128036|ref|XP_009618066.1| PREDICTED: putative late blight resistance protein homolog R1B-23, partial [Nicotiana tomentosiformis]	8.65e-133
m140627_102627_42199_c100506862550000001823076808221300_s1_X0/127631/1197_55_CCS	gi|697144958|ref|XP_009626605.1| PREDICTED: uncharacterized protein LOC104117279 [Nicotiana tomentosiformis]	2.57e-112
m140627_221334_42199_c100506862550000001823076808221305_s1_X0/149177/31_1090_CCS	gi|698477276|ref|XP_009785870.1| PREDICTED: uncharacterized protein DDB_G0271670 [Nicotiana sylvestris]	2.49e-119
m140627_124518_42199_c100506862550000001823076808221301_s1_X0/44683/31_1371_CCS	gi|316996011|dbj|BAD83467.2| ribosomal protein S13 (mitochondrion) [Nicotiana tabacum]	4.4e-32
m140627_150819_42199_c100506862550000001823076808221302_s1_X0/44741/30_1264_CCS	gi|697095506|ref|XP_009611647.1| PREDICTED: probable ascorbate-specific transmembrane electron transporter 1 [Nicotiana tomentosiformis]	2.27e-128
m140627_150819_42199_c100506862550000001823076808221302_s1_X0/77088/1105_55_CCS	gi|698450802|ref|XP_009776190.1| PREDICTED: putative DNA-binding protein ESCAROLA [Nicotiana sylvestris]	1.67e-96
m140627_102627_42199_c100506862550000001823076808221300_s1_X0/156553/901_55_CCS	gi|567889442|ref|XP_006437243.1| hypothetical protein CICLE_v10032694mg [Citrus clementina] gi|557539439|gb|ESR50483.1| hypothetical protein CICLE_v10032694mg [Citrus clementina]	1.21e-109
m140627_221334_42199_c100506862550000001823076808221305_s1_X0/62089/33_1890_CCS	gi|565389201|ref|XP_006360348.1| PREDICTED: pleiotropic drug resistance protein 1-like [Solanum tuberosum]	0
m140627_195211_42199_c100506862550000001823076808221304_s1_X0/128858/30_1306_CCS	gi|460411705|ref|XP_004251246.1| PREDICTED: hyoscyamine 6-dioxygenase-like [Solanum lycopersicum]	0
m140627_124518_42199_c100506862550000001823076808221301_s1_X0/76977/31_1320_CCS	gi|697107200|ref|XP_009607435.1| PREDICTED: uncharacterized protein LOC104101655 [Nicotiana tomentosiformis]	3.99e-12
m140627_221334_42199_c100506862550000001823076808221305_s1_X0/107563/1019_59_CCS	gi|14165167|gb|AAK55411.1|AF376058_1 osmotin [Petunia x hybrida]	5.41e-132
m140627_102627_42199_c100506862550000001823076808221300_s1_X0/112378/1089_76_CCS	gi|698547641|ref|XP_009768095.1| PREDICTED: protein SSUH2 homolog [Nicotiana sylvestris]	4.28e-28
m140627_221334_42199_c100506862550000001823076808221305_s1_X0/100221/1911_55_CCS	gi|460399595|ref|XP_004245323.1| PREDICTED: protein NRT1/ PTR FAMILY 6.2-like isoform X1 [Solanum lycopersicum]	0
m140627_124518_42199_c100506862550000001823076808221301_s1_X0/132658/31_927_CCS	gi|698465885|ref|XP_009782781.1| PREDICTED: uncharacterized acetyltransferase At3g50280-like [Nicotiana sylvestris]	1.42e-141
m140627_102627_42199_c100506862550000001823076808221300_s1_X0/6954/31_1022_CCS	gi|460378365|ref|XP_004234943.1| PREDICTED: chloride conductance regulatory protein ICln [Solanum lycopersicum]	9.47e-109
m140627_195211_42199_c100506862550000001823076808221304_s1_X0/69139/990_55_CCS	gi|697144788|ref|XP_009626514.1| PREDICTED: protein LIGHT-DEPENDENT SHORT HYPOCOTYLS 10-like [Nicotiana tomentosiformis]	1.26e-94
m140627_195211_42199_c100506862550000001823076808221304_s1_X0/135777/1875_52_CCS	gi|697191062|ref|XP_009604599.1| PREDICTED: importin-5-like [Nicotiana tomentosiformis]	1.21e-100
m140627_221334_42199_c100506862550000001823076808221305_s1_X0/152544/1584_55_CCS	gi|698475149|ref|XP_009784975.1| PREDICTED: indole-3-acetate O-methyltransferase 1-like [Nicotiana sylvestris]	0
m140627_124518_42199_c100506862550000001823076808221301_s1_X0/27721/34_1625_CCS	gi|460404745|ref|XP_004247841.1| PREDICTED: pleiotropic drug resistance protein 1 [Solanum lycopersicum]	0
m140627_124518_42199_c100506862550000001823076808221301_s1_X0/81156/1727_59_CCS	gi|460369306|ref|XP_004230504.1| PREDICTED: uncharacterized protein LOC101257115 isoform X2 [Solanum lycopersicum]	2.35e-136
m140627_173007_42199_c100506862550000001823076808221303_s1_X0/133536/30_1522_CCS	gi|697124286|ref|XP_009616136.1| PREDICTED: zinc finger protein 4-like [Nicotiana tomentosiformis]	2.15e-129
m140627_195211_42199_c100506862550000001823076808221304_s1_X0/41665/1418_56_CCS	gi|224105897|ref|XP_002313971.1| hypothetical protein POPTR_0009s07990g [Populus trichocarpa] gi|222850379|gb|EEE87926.1| hypothetical protein POPTR_0009s07990g [Populus trichocarpa]	5.94e-90
m140627_221334_42199_c100506862550000001823076808221305_s1_X0/144053/27_1647_CCS	gi|697107708|ref|XP_009607692.1| PREDICTED: protein ASPARTIC PROTEASE IN GUARD CELL 2-like [Nicotiana tomentosiformis]	0
m140627_195211_42199_c100506862550000001823076808221304_s1_X0/33534/1115_55_CCS	gi|697109555|ref|XP_009608643.1| PREDICTED: probable (S)-N-methylcoclaurine 3&apos;-hydroxylase isozyme 2 [Nicotiana tomentosiformis]	2.98e-52
m140627_124518_42199_c100506862550000001823076808221301_s1_X0/132345/1248_52_CCS	gi|697170244|ref|XP_009594039.1| PREDICTED: endochitinase 3 [Nicotiana tomentosiformis]	0
m140627_150819_42199_c100506862550000001823076808221302_s1_X0/100175/1384_55_CCS	gi|697107746|ref|XP_009607714.1| PREDICTED: pathogenesis-related protein 5-like [Nicotiana tomentosiformis]	0
m140627_173007_42199_c100506862550000001823076808221303_s1_X0/21468/1170_58_CCS	gi|697114773|ref|XP_009611305.1| PREDICTED: auxin-repressed 12.5 kDa protein [Nicotiana tomentosiformis]	6.27e-54
m140627_195211_42199_c100506862550000001823076808221304_s1_X0/156980/1691_53_CCS	gi|698517302|ref|XP_009803534.1| PREDICTED: chitotriosidase-1-like [Nicotiana sylvestris] gi|505267|emb|CAA54374.1| chitinase, class V [Nicotiana tabacum]	0
m140627_150819_42199_c100506862550000001823076808221302_s1_X0/105507/31_1018_CCS	gi|697152851|ref|XP_009630662.1| PREDICTED: ras-related protein RABE1c [Nicotiana tomentosiformis]	1.85e-124
m140627_150819_42199_c100506862550000001823076808221302_s1_X0/143074/1036_56_CCS	gi|698444581|ref|XP_009766444.1| PREDICTED: S-formylglutathione hydrolase [Nicotiana sylvestris]	3.16e-90
m140627_221334_42199_c100506862550000001823076808221305_s1_X0/153154/1853_56_CCS	gi|697107708|ref|XP_009607692.1| PREDICTED: protein ASPARTIC PROTEASE IN GUARD CELL 2-like [Nicotiana tomentosiformis]	0
m140627_195211_42199_c100506862550000001823076808221304_s1_X0/16809/30_961_CCS	gi|697109210|ref|XP_009608461.1| PREDICTED: anthocyanidin 3-O-glucosyltransferase 5-like [Nicotiana tomentosiformis]	3.69e-139
m140627_124518_42199_c100506862550000001823076808221301_s1_X0/16784/1413_53_CCS	gi|697164899|ref|XP_009591264.1| PREDICTED: peroxidase 72-like [Nicotiana tomentosiformis]	4.38e-179
m140627_221334_42199_c100506862550000001823076808221305_s1_X0/156403/30_1941_CCS	gi|698484536|ref|XP_009789073.1| PREDICTED: cytokinin hydroxylase-like isoform X2 [Nicotiana sylvestris]	0
m140627_124518_42199_c100506862550000001823076808221301_s1_X0/116079/30_1004_CCS	gi|698510290|ref|XP_009800320.1| PREDICTED: uncharacterized protein LOC104246248 [Nicotiana sylvestris]	2.35e-56
m140627_173007_42199_c100506862550000001823076808221303_s1_X0/17930/1811_50_CCS	gi|698524188|ref|XP_009758896.1| PREDICTED: dehydration-responsive protein RD22-like [Nicotiana sylvestris]	1.25e-145
m140627_195211_42199_c100506862550000001823076808221304_s1_X0/146268/1938_53_CCS	gi|697165547|ref|XP_009591578.1| PREDICTED: (-)-germacrene D synthase-like [Nicotiana tomentosiformis]	0
m140627_124518_42199_c100506862550000001823076808221301_s1_X0/115856/31_1308_CCS	gi|697111703|ref|XP_009609728.1| PREDICTED: protein TRANSPARENT TESTA 1 [Nicotiana tomentosiformis]	7.08e-175
m140627_124518_42199_c100506862550000001823076808221301_s1_X0/72112/31_1195_CCS	gi|697170244|ref|XP_009594039.1| PREDICTED: endochitinase 3 [Nicotiana tomentosiformis]	1.48e-142
m140627_124518_42199_c100506862550000001823076808221301_s1_X0/118313/1660_63_CCS	gi|698576120|ref|XP_009776129.1| PREDICTED: omega-hydroxypalmitate O-feruloyl transferase [Nicotiana sylvestris]	0
m140627_124518_42199_c100506862550000001823076808221301_s1_X0/84414/31_1230_CCS	gi|698571045|ref|XP_009774771.1| PREDICTED: uncharacterized protein LOC104224768 isoform X1 [Nicotiana sylvestris]	1.59e-53
m140627_195211_42199_c100506862550000001823076808221304_s1_X0/85416/1698_54_CCS	gi|698486277|ref|XP_009789877.1| PREDICTED: uncharacterized protein LOC104237420 [Nicotiana sylvestris]	0
m140627_150819_42199_c100506862550000001823076808221302_s1_X0/88689/960_50_CCS	gi|698425917|ref|XP_009786006.1| PREDICTED: protein LIGHT-DEPENDENT SHORT HYPOCOTYLS 10-like [Nicotiana sylvestris]	1.34e-91
m140627_102627_42199_c100506862550000001823076808221300_s1_X0/69406/32_1336_CCS	gi|5381170|dbj|BAA82262.1| putrescine N-methyltransferase 2 [Atropa belladonna]	0
m140627_173007_42199_c100506862550000001823076808221303_s1_X0/2339/825_61_CCS	gi|568815631|ref|NP_001275628.1| wound-induced protein WIN2 precursor [Solanum tuberosum] gi|139699|sp|P09762.1|WIN2_SOLTU RecName: Full=Wound-induced protein WIN2; Flags: Precursor gi|21619|emb|CAA31852.1| WIN2 protein [Solanum tuberosum] gi|413968554|gb|AFW90614.1| wound-induced protein WIN1 [Solanum tuberosum]	9.81e-72
m140627_102627_42199_c100506862550000001823076808221300_s1_X0/116980/1636_62_CCS	gi|731417327|ref|XP_002267206.2| PREDICTED: polyubiquitin-C-like [Vitis vinifera]	0
m140627_150819_42199_c100506862550000001823076808221302_s1_X0/15757/31_942_CCS	gi|697133747|ref|XP_009620917.1| PREDICTED: germin-like protein subfamily 1 member 17 [Nicotiana tomentosiformis]	4.92e-141
m140627_195211_42199_c100506862550000001823076808221304_s1_X0/92106/1490_57_CCS	gi|460398557|ref|XP_004244824.1| PREDICTED: deacetylvindoline O-acetyltransferase-like [Solanum lycopersicum]	0
m140627_150819_42199_c100506862550000001823076808221302_s1_X0/126047/31_980_CCS	gi|14165167|gb|AAK55411.1|AF376058_1 osmotin [Petunia x hybrida]	1.75e-176
m140627_173007_42199_c100506862550000001823076808221303_s1_X0/109339/1933_58_CCS	gi|697168565|ref|XP_009593168.1| PREDICTED: MATE efflux family protein 5 [Nicotiana tomentosiformis]	0
m140627_150819_42199_c100506862550000001823076808221302_s1_X0/140007/1213_60_CCS	gi|698533056|ref|XP_009763350.1| PREDICTED: monosaccharide-sensing protein 2-like [Nicotiana sylvestris] gi|698533058|ref|XP_009763351.1| PREDICTED: monosaccharide-sensing protein 2-like [Nicotiana sylvestris] gi|698533060|ref|XP_009763352.1| PREDICTED: monosaccharide-sensing protein 2-like [Nicotiana sylvestris]	0
m140627_124518_42199_c100506862550000001823076808221301_s1_X0/117003/1043_63_CCS	gi|698547641|ref|XP_009768095.1| PREDICTED: protein SSUH2 homolog [Nicotiana sylvestris]	1.33e-14
m140627_150819_42199_c100506862550000001823076808221302_s1_X0/50041/30_1519_CCS	gi|697138110|ref|XP_009623131.1| PREDICTED: UDP-glycosyltransferase 91C1 [Nicotiana tomentosiformis]	0
m140627_124518_42199_c100506862550000001823076808221301_s1_X0/146019/1111_52_CCS	gi|697160855|ref|XP_009589206.1| PREDICTED: osmotin-like protein [Nicotiana tomentosiformis]	4.18e-100
m140627_124518_42199_c100506862550000001823076808221301_s1_X0/22985/31_1025_CCS	gi|568441108|ref|XP_006456171.1| hypothetical protein AGABI2DRAFT_139020 [Agaricus bisporus var. bisporus H97] gi|426193245|gb|EKV43179.1| hypothetical protein AGABI2DRAFT_139020 [Agaricus bisporus var. bisporus H97]	3.16e-44
m140627_124518_42199_c100506862550000001823076808221301_s1_X0/80023/30_892_CCS	gi|568815631|ref|NP_001275628.1| wound-induced protein WIN2 precursor [Solanum tuberosum] gi|139699|sp|P09762.1|WIN2_SOLTU RecName: Full=Wound-induced protein WIN2; Flags: Precursor gi|21619|emb|CAA31852.1| WIN2 protein [Solanum tuberosum] gi|413968554|gb|AFW90614.1| wound-induced protein WIN1 [Solanum tuberosum]	3.02e-71
m140627_150819_42199_c100506862550000001823076808221302_s1_X0/75680/1022_55_CCS	gi|698547641|ref|XP_009768095.1| PREDICTED: protein SSUH2 homolog [Nicotiana sylvestris]	1.75e-28
m140627_173007_42199_c100506862550000001823076808221303_s1_X0/113573/1056_54_CCS	gi|351653865|ref|YP_004891590.1| rpoC2 gene product (chloroplast) [Nicotiana undulata] gi|347453891|gb|AEO95549.1| RNA polymerase beta&apos;&apos; subunit (chloroplast) [Nicotiana undulata] gi|347454002|gb|AEO95659.1| RNA polymerase beta&apos;&apos; subunit [synthetic construct]	0
