# Supplementary material for: Hybrid sequencing and map finding (HySeMaFi): optional strategies for extensively deciphering gene splicing and expression in organisms without reference genome
Source: Sci Rep. 2017 Mar 8;7:43793. doi: 10.1038/srep43793 (PMC5341560; doi:10.1038/srep43793)
Supplement: Supplementary Dataset 3 [file srep43793-s4.xls]

## Sheet: comm_dangen_869down.nr_anno
Query_id	NR_annotation	NR_E_value
m140627_221334_42199_c100506862550000001823076808221305_s1_X0/126444/959_55_CCS	gi|698449011|ref|XP_009773397.1| PREDICTED: probable apyrase 6 [Nicotiana sylvestris]	2.44e-75
m140627_102627_42199_c100506862550000001823076808221300_s1_X0/5953/31_1556_CCS	gi|697099574|ref|XP_009586977.1| PREDICTED: multicopper oxidase LPR1-like [Nicotiana tomentosiformis]	0
m140627_102627_42199_c100506862550000001823076808221300_s1_X0/152976/32_926_CCS	gi|697113552|ref|XP_009610659.1| PREDICTED: dirigent protein 1-like [Nicotiana tomentosiformis]	9.97e-61
m140627_195211_42199_c100506862550000001823076808221304_s1_X0/112797/31_1778_CCS	gi|698560693|ref|XP_009771925.1| PREDICTED: subtilisin-like protease [Nicotiana sylvestris]	0
m140627_150819_42199_c100506862550000001823076808221302_s1_X0/114102/31_1041_CCS	gi|697118666|ref|XP_009613269.1| PREDICTED: chlorophyll a-b binding protein CP24 10A, chloroplastic [Nicotiana tomentosiformis]	2.93e-148
m140627_124518_42199_c100506862550000001823076808221301_s1_X0/104562/1440_49_CCS	gi|698530356|ref|XP_009762002.1| PREDICTED: flavonol sulfotransferase-like [Nicotiana sylvestris]	3.64e-142
m140627_173007_42199_c100506862550000001823076808221303_s1_X0/146656/32_1110_CCS	gi|351653873|ref|YP_004891598.1| unnamed protein product (chloroplast) [Nicotiana undulata] gi|347453899|gb|AEO95557.1| hypothetical protein (chloroplast) [Nicotiana undulata] gi|347454010|gb|AEO95667.1| hypothetical protein [synthetic construct]	4.08e-38
m140627_102627_42199_c100506862550000001823076808221300_s1_X0/34195/32_1393_CCS	gi|698523212|ref|XP_009758411.1| PREDICTED: uncharacterized protein LOC104211111 [Nicotiana sylvestris] gi|698523214|ref|XP_009758412.1| PREDICTED: uncharacterized protein LOC104211111 [Nicotiana sylvestris]	2.33e-117
m140627_102627_42199_c100506862550000001823076808221300_s1_X0/24477/1256_56_CCS	gi|357502813|ref|XP_003621695.1| ATP synthase subunit beta [Medicago truncatula]	4.35e-178
m140627_195211_42199_c100506862550000001823076808221304_s1_X0/116415/31_758_CCS	gi|358346026|ref|XP_003637074.1| Cell wall-associated hydrolase, partial [Medicago truncatula]	5.8e-86
m140627_124518_42199_c100506862550000001823076808221301_s1_X0/16708/965_53_CCS	gi|232278|sp|P30222.1|HS22C_PETHY RecName: Full=Small heat shock protein, chloroplastic; Flags: Precursor gi|14158|emb|CAA38037.1| heat shock protein [Petunia x hybrida]	4.18e-125
m140627_124518_42199_c100506862550000001823076808221301_s1_X0/29125/31_1448_CCS	gi|698547453|ref|XP_009768038.1| PREDICTED: WAT1-related protein At1g09380-like [Nicotiana sylvestris]	0
m140627_221334_42199_c100506862550000001823076808221305_s1_X0/93309/2048_56_CCS	gi|698549846|ref|XP_009768781.1| PREDICTED: 4-coumarate--CoA ligase 2 [Nicotiana sylvestris]	0
m140627_173007_42199_c100506862550000001823076808221303_s1_X0/79282/31_1883_CCS	gi|698514940|ref|XP_009802341.1| PREDICTED: uncharacterized protein LOC104247890 [Nicotiana sylvestris]	0
m140627_195211_42199_c100506862550000001823076808221304_s1_X0/14970/30_1009_CCS	gi|697112202|ref|XP_009609978.1| PREDICTED: heme-binding protein 2 [Nicotiana tomentosiformis]	5.38e-113
m140627_221334_42199_c100506862550000001823076808221305_s1_X0/2030/31_1167_CCS	gi|697118664|ref|XP_009613268.1| PREDICTED: chlorophyll a-b binding protein CP24 10A, chloroplastic-like [Nicotiana tomentosiformis]	3.82e-170
m140627_124518_42199_c100506862550000001823076808221301_s1_X0/150638/1291_53_CCS	gi|565390555|ref|XP_006361002.1| PREDICTED: LOW QUALITY PROTEIN: glycine dehydrogenase [decarboxylating], mitochondrial-like [Solanum tuberosum]	0
m140627_150819_42199_c100506862550000001823076808221302_s1_X0/125438/30_1038_CCS	gi|698569449|ref|XP_009774336.1| PREDICTED: protein TIC 62, chloroplastic [Nicotiana sylvestris]	1.05e-34
m140627_173007_42199_c100506862550000001823076808221303_s1_X0/16542/1496_52_CCS	gi|32746733|gb|AAP87140.1| mRNA-binding protein precursor, partial [Nicotiana tabacum]	0
m140627_102627_42199_c100506862550000001823076808221300_s1_X0/126344/31_1372_CCS	gi|697122976|ref|XP_009615478.1| PREDICTED: peroxisomal (S)-2-hydroxy-acid oxidase-like [Nicotiana tomentosiformis] gi|698507377|ref|XP_009799036.1| PREDICTED: peroxisomal (S)-2-hydroxy-acid oxidase-like [Nicotiana sylvestris] gi|304368145|gb|ADM26718.1| glycolate oxidase [Nicotiana benthamiana]	0
m140627_221334_42199_c100506862550000001823076808221305_s1_X0/57001/30_885_CCS	gi|698576268|ref|XP_009776165.1| PREDICTED: PGR5-like protein 1B, chloroplastic [Nicotiana sylvestris] gi|698576272|ref|XP_009776166.1| PREDICTED: PGR5-like protein 1B, chloroplastic [Nicotiana sylvestris]	1.09e-52
m140627_173007_42199_c100506862550000001823076808221303_s1_X0/141609/30_1819_CCS	gi|697168869|ref|XP_009593328.1| PREDICTED: uncharacterized aarF domain-containing protein kinase At1g79600, chloroplastic [Nicotiana tomentosiformis] gi|697168871|ref|XP_009593329.1| PREDICTED: uncharacterized aarF domain-containing protein kinase At1g79600, chloroplastic [Nicotiana tomentosiformis]	0
m140627_102627_42199_c100506862550000001823076808221300_s1_X0/59989/1112_51_CCS	gi|697176935|ref|XP_009597417.1| PREDICTED: chlorophyll a-b binding protein 50, chloroplastic [Nicotiana tomentosiformis]	3.61e-158
m140627_102627_42199_c100506862550000001823076808221300_s1_X0/114060/1001_53_CCS	gi|697160242|ref|XP_009588901.1| PREDICTED: oxygen-evolving enhancer protein 3-2, chloroplastic [Nicotiana tomentosiformis]	8.19e-74
m140627_124518_42199_c100506862550000001823076808221301_s1_X0/123943/1503_55_CCS	gi|565398387|ref|XP_006364756.1| PREDICTED: magnesium-protoporphyrin IX monomethyl ester [oxidative] cyclase, chloroplastic-like isoform X2 [Solanum tuberosum]	0
m140627_150819_42199_c100506862550000001823076808221302_s1_X0/46552/34_791_CCS	gi|132098|sp|P04715.1|RBS2_PETHY RecName: Full=Ribulose bisphosphate carboxylase small chain SSU11A, chloroplastic; Short=RuBisCO small subunit SSU11A; Flags: Precursor [Petunia x hybrida] gi|68085|pir||RKPJS1 ribulose-bisphosphate carboxylase (EC 4.1.1.39) small chain (ssu11A) precursor - garden petunia gi|20493|emb|CAA27445.1| ribulose 1,5-bisphosphate carboxylase [Petunia x hybrida]	2.79e-83
m140627_102627_42199_c100506862550000001823076808221300_s1_X0/29998/910_58_CCS	gi|694188349|gb|AIS71915.1| hypothetical protein [Nicotiana tabacum]	9.26e-112
m140627_173007_42199_c100506862550000001823076808221303_s1_X0/25081/30_1048_CCS	gi|565401730|ref|XP_006366348.1| PREDICTED: chlorophyll a-b binding protein CP29.1, chloroplastic-like [Solanum tuberosum]	1.45e-106
m140627_124518_42199_c100506862550000001823076808221301_s1_X0/133491/31_1062_CCS	gi|697175911|ref|XP_009596905.1| PREDICTED: uncharacterized protein At4g14100-like isoform X1 [Nicotiana tomentosiformis]	2.21e-67
m140627_221334_42199_c100506862550000001823076808221305_s1_X0/109554/31_1068_CCS	gi|698466497|ref|XP_009782922.1| PREDICTED: chlorophyll a-b binding protein 50, chloroplastic [Nicotiana sylvestris]	1.29e-170
m140627_150819_42199_c100506862550000001823076808221302_s1_X0/112531/31_921_CCS	gi|698579694|ref|XP_009777087.1| PREDICTED: cytochrome b6-f complex iron-sulfur subunit 2, chloroplastic [Nicotiana sylvestris] gi|401249|sp|Q02585.1|UCRIB_TOBAC RecName: Full=Cytochrome b6-f complex iron-sulfur subunit 2, chloroplastic; AltName: Full=Plastohydroquinone:plastocyanin oxidoreductase iron-sulfur protein 2; AltName: Full=Rieske iron-sulfur protein 2; Short=ISP 2; Short=RISP 2; Flags:…	5.92e-107
m140627_102627_42199_c100506862550000001823076808221300_s1_X0/120974/1039_53_CCS	gi|697140686|ref|XP_009624447.1| PREDICTED: aldose 1-epimerase-like [Nicotiana tomentosiformis] gi|697140688|ref|XP_009624448.1| PREDICTED: aldose 1-epimerase-like [Nicotiana tomentosiformis]	1.05e-167
m140627_124518_42199_c100506862550000001823076808221301_s1_X0/39658/1105_57_CCS	gi|698497019|ref|XP_009794519.1| PREDICTED: probable methyltransferase PMT20 [Nicotiana sylvestris] gi|698497021|ref|XP_009794520.1| PREDICTED: probable methyltransferase PMT20 [Nicotiana sylvestris]	1.21e-130
m140627_150819_42199_c100506862550000001823076808221302_s1_X0/149532/30_1068_CCS	gi|697186838|ref|XP_009602455.1| PREDICTED: UPF0603 protein At1g54780, chloroplastic [Nicotiana tomentosiformis]	0
m140627_124518_42199_c100506862550000001823076808221301_s1_X0/76312/31_1293_CCS	gi|697157095|ref|XP_009587300.1| PREDICTED: 1,2-dihydroxy-3-keto-5-methylthiopentene dioxygenase 2 {ECO:0000255|HAMAP-Rule:MF_03154} [Nicotiana tomentosiformis]	1.26e-104
m140627_195211_42199_c100506862550000001823076808221304_s1_X0/47102/1916_50_CCS	gi|821369733|gb|AKH40248.1| DIM/DWF1 [Withania somnifera]	0
m140627_221334_42199_c100506862550000001823076808221305_s1_X0/67327/32_1961_CCS	gi|698573180|ref|XP_009775337.1| PREDICTED: alpha-glucan water dikinase, chloroplastic isoform X1 [Nicotiana sylvestris] gi|698573184|ref|XP_009775338.1| PREDICTED: alpha-glucan water dikinase, chloroplastic isoform X1 [Nicotiana sylvestris]	0
m140627_173007_42199_c100506862550000001823076808221303_s1_X0/110399/31_2093_CCS	gi|698521533|ref|XP_009757573.1| PREDICTED: protein NRT1/ PTR FAMILY 4.5-like isoform X2 [Nicotiana sylvestris]	0
m140627_102627_42199_c100506862550000001823076808221300_s1_X0/130407/941_61_CCS	gi|565400744|ref|XP_006365879.1| PREDICTED: oxygen-evolving enhancer protein 3, chloroplastic-like [Solanum tuberosum]	9.93e-130
m140627_173007_42199_c100506862550000001823076808221303_s1_X0/14906/882_50_CCS	gi|698565009|ref|XP_009773141.1| PREDICTED: protein CURVATURE THYLAKOID 1B, chloroplastic [Nicotiana sylvestris]	5.11e-81
m140627_124518_42199_c100506862550000001823076808221301_s1_X0/85640/1481_54_CCS	gi|698483897|ref|XP_009788785.1| PREDICTED: phosphoribulokinase, chloroplastic-like [Nicotiana sylvestris]	0
m140627_195211_42199_c100506862550000001823076808221304_s1_X0/25844/29_1783_CCS	gi|698517806|ref|XP_009803784.1| PREDICTED: cytochrome P450 87A3-like [Nicotiana sylvestris]	0
m140627_102627_42199_c100506862550000001823076808221300_s1_X0/95939/1306_61_CCS	gi|565400595|ref|XP_006365807.1| PREDICTED: probable 2-oxoglutarate-dependent dioxygenase AOP1.2-like [Solanum tuberosum]	2.08e-82
m140627_102627_42199_c100506862550000001823076808221300_s1_X0/71448/960_58_CCS	gi|408368194|gb|AFU61110.1| dehydrin-like protein [Capsicum annuum]	5.21e-14
m140627_124518_42199_c100506862550000001823076808221301_s1_X0/139792/30_1355_CCS	gi|698531094|ref|XP_009762380.1| PREDICTED: 2-methylene-furan-3-one reductase [Nicotiana sylvestris]	0
m140627_124518_42199_c100506862550000001823076808221301_s1_X0/100589/29_1214_CCS	gi|697165760|ref|XP_009591687.1| PREDICTED: bidirectional sugar transporter N3-like [Nicotiana tomentosiformis]	3.1e-138
m140627_195211_42199_c100506862550000001823076808221304_s1_X0/117422/963_57_CCS	gi|697116145|ref|XP_009611990.1| PREDICTED: chlorophyll a-b binding protein 13, chloroplastic [Nicotiana tomentosiformis] gi|698501244|ref|XP_009796328.1| PREDICTED: chlorophyll a-b binding protein 13, chloroplastic [Nicotiana sylvestris] gi|671775148|gb|AII99807.1| chlorophyll a-b binding protein 13, chloroplastic-like protein [Nicotiana tabacum]	1.74e-174
m140627_195211_42199_c100506862550000001823076808221304_s1_X0/58208/992_55_CCS	gi|697185179|ref|XP_009601614.1| PREDICTED: 50S ribosomal protein L9, chloroplastic [Nicotiana tomentosiformis]	3.37e-102
m140627_221334_42199_c100506862550000001823076808221305_s1_X0/137444/1940_65_CCS	gi|698487187|ref|XP_009790275.1| PREDICTED: bifunctional purple acid phosphatase 26-like isoform X1 [Nicotiana sylvestris]	0
m140627_195211_42199_c100506862550000001823076808221304_s1_X0/150056/31_1475_CCS	gi|460370090|ref|XP_004230887.1| PREDICTED: fructose-bisphosphate aldolase 1, chloroplastic [Solanum lycopersicum]	0
m140627_195211_42199_c100506862550000001823076808221304_s1_X0/78101/730_58_CCS	gi|697155305|ref|XP_009631889.1| PREDICTED: non-specific lipid-transfer protein 1 {ECO:0000303|PubMed:19958316}-like [Nicotiana tomentosiformis]	1.17e-60
m140627_102627_42199_c100506862550000001823076808221300_s1_X0/156022/31_1563_CCS	gi|697101658|ref|XP_009597183.1| PREDICTED: dolichyl-diphosphooligosaccharide--protein glycosyltransferase subunit 2-like [Nicotiana tomentosiformis]	0
m140627_124518_42199_c100506862550000001823076808221301_s1_X0/18731/1014_53_CCS	gi|698579694|ref|XP_009777087.1| PREDICTED: cytochrome b6-f complex iron-sulfur subunit 2, chloroplastic [Nicotiana sylvestris] gi|401249|sp|Q02585.1|UCRIB_TOBAC RecName: Full=Cytochrome b6-f complex iron-sulfur subunit 2, chloroplastic; AltName: Full=Plastohydroquinone:plastocyanin oxidoreductase iron-sulfur protein 2; AltName: Full=Rieske iron-sulfur protein 2; Short=ISP 2; Short=RISP 2; Flags:…	1.69e-106
m140627_221334_42199_c100506862550000001823076808221305_s1_X0/85815/30_1314_CCS	gi|697099149|ref|XP_009630369.1| PREDICTED: phosphoglycolate phosphatase 1B, chloroplastic-like [Nicotiana tomentosiformis]	0
m140627_124518_42199_c100506862550000001823076808221301_s1_X0/39208/1592_61_CCS	gi|697186780|ref|XP_009602427.1| PREDICTED: uncharacterized protein LOC104097550 [Nicotiana tomentosiformis]	0
m140627_221334_42199_c100506862550000001823076808221305_s1_X0/27478/31_1069_CCS	gi|460405507|ref|XP_004248217.1| PREDICTED: chlorophyll a-b binding protein 8, chloroplastic-like [Solanum lycopersicum]	1.95e-149
m140627_124518_42199_c100506862550000001823076808221301_s1_X0/132960/1078_57_CCS	gi|697105888|ref|XP_009606772.1| PREDICTED: uncharacterized protein LOC104101068 [Nicotiana tomentosiformis]	2.14e-117
m140627_195211_42199_c100506862550000001823076808221304_s1_X0/67986/30_1047_CCS	gi|698506335|ref|XP_009798565.1| PREDICTED: 30S ribosomal protein 2, chloroplastic [Nicotiana sylvestris]	3.61e-119
m140627_195211_42199_c100506862550000001823076808221304_s1_X0/75584/1560_56_CCS	gi|565376216|ref|XP_006354604.1| PREDICTED: 3-hydroxyisobutyryl-CoA hydrolase 1-like [Solanum tuberosum]	0
m140627_195211_42199_c100506862550000001823076808221304_s1_X0/46045/2181_56_CCS	gi|703064738|ref|XP_010087278.1| Metal transporter Nramp3 [Morus notabilis] gi|587837998|gb|EXB28725.1| Metal transporter Nramp3 [Morus notabilis]	1.35e-162
m140627_221334_42199_c100506862550000001823076808221305_s1_X0/12068/1850_57_CCS	gi|697175558|ref|XP_009596720.1| PREDICTED: amino acid permease 3-like isoform X1 [Nicotiana tomentosiformis]	0
m140627_173007_42199_c100506862550000001823076808221303_s1_X0/106804/30_2139_CCS	gi|565378658|ref|XP_006355767.1| PREDICTED: microtubule-associated protein 70-2-like isoform X1 [Solanum tuberosum]	0
m140627_195211_42199_c100506862550000001823076808221304_s1_X0/123598/31_916_CCS	gi|565354276|ref|XP_006344042.1| PREDICTED: phosphomethylpyrimidine synthase, chloroplastic-like isoform X1 [Solanum tuberosum] gi|565354279|ref|XP_006344043.1| PREDICTED: phosphomethylpyrimidine synthase, chloroplastic-like isoform X2 [Solanum tuberosum]	1.07e-160
m140627_124518_42199_c100506862550000001823076808221301_s1_X0/11241/1286_52_CCS	gi|567858482|ref|XP_006421924.1| hypothetical protein CICLE_v10004755mg [Citrus clementina] gi|557523797|gb|ESR35164.1| hypothetical protein CICLE_v10004755mg [Citrus clementina]	0
m140627_221334_42199_c100506862550000001823076808221305_s1_X0/98118/2362_59_CCS	gi|697106040|ref|XP_009606853.1| PREDICTED: ATP-dependent zinc metalloprotease FTSH, chloroplastic [Nicotiana tomentosiformis]	0
m140627_195211_42199_c100506862550000001823076808221304_s1_X0/137096/30_1364_CCS	gi|698568258|ref|XP_009774004.1| PREDICTED: protein fluG [Nicotiana sylvestris]	3.26e-174
m140627_173007_42199_c100506862550000001823076808221303_s1_X0/141463/31_993_CCS	gi|697164869|ref|XP_009591249.1| PREDICTED: uncharacterized protein LOC104088298 [Nicotiana tomentosiformis]	1.13e-97
m140627_150819_42199_c100506862550000001823076808221302_s1_X0/104961/1199_52_CCS	gi|743816495|ref|XP_011020188.1| PREDICTED: 36.4 kDa proline-rich protein-like [Populus euphratica]	5.92e-26
m140627_173007_42199_c100506862550000001823076808221303_s1_X0/6928/32_2100_CCS	gi|698540579|ref|XP_009765800.1| PREDICTED: uncharacterized membrane protein YMR155W-like [Nicotiana sylvestris]	0
m140627_150819_42199_c100506862550000001823076808221302_s1_X0/9206/31_1197_CCS	gi|698478679|ref|XP_009786482.1| PREDICTED: endochitinase 3-like [Nicotiana sylvestris]	8.11e-134
m140627_221334_42199_c100506862550000001823076808221305_s1_X0/56821/1130_54_CCS	gi|698491972|ref|XP_009792367.1| PREDICTED: chlorophyll a-b binding protein 6A, chloroplastic-like [Nicotiana sylvestris]	3.25e-149
m140627_221334_42199_c100506862550000001823076808221305_s1_X0/112511/2728_57_CCS	gi|698529927|ref|XP_009761780.1| PREDICTED: protein CHUP1, chloroplastic [Nicotiana sylvestris]	0
m140627_173007_42199_c100506862550000001823076808221303_s1_X0/123260/1540_53_CCS	gi|698550790|ref|XP_009769095.1| PREDICTED: vinorine synthase-like [Nicotiana sylvestris]	2.2e-111
m140627_221334_42199_c100506862550000001823076808221305_s1_X0/113736/1125_58_CCS	gi|697145369|ref|XP_009626818.1| PREDICTED: uncharacterized protein LOC104117463 isoform X1 [Nicotiana tomentosiformis]	6.8e-108
m140627_102627_42199_c100506862550000001823076808221300_s1_X0/153139/30_905_CCS	gi|460380541|ref|XP_004236014.1| PREDICTED: chlorophyll a-b binding protein 4, chloroplastic [Solanum lycopersicum]	7.28e-158
m140627_150819_42199_c100506862550000001823076808221302_s1_X0/96027/32_1078_CCS	gi|460380541|ref|XP_004236014.1| PREDICTED: chlorophyll a-b binding protein 4, chloroplastic [Solanum lycopersicum]	9.91e-176
m140627_221334_42199_c100506862550000001823076808221305_s1_X0/91344/30_1752_CCS	gi|350535174|ref|NP_001234436.1| molecular chaperone Hsp90-1 [Solanum lycopersicum] gi|38154489|gb|AAR12195.1| molecular chaperone Hsp90-1 [Solanum lycopersicum]	0
m140627_221334_42199_c100506862550000001823076808221305_s1_X0/70699/31_2116_CCS	gi|697130944|ref|XP_009619525.1| PREDICTED: putative glucuronosyltransferase PGSIP8 [Nicotiana tomentosiformis]	0
m140627_102627_42199_c100506862550000001823076808221300_s1_X0/19383/969_51_CCS	gi|694315845|ref|XP_009377344.1| PREDICTED: chlorophyll a-b binding protein of LHCII type 1-like [Pyrus x bretschneideri]	1.02e-91
m140627_221334_42199_c100506862550000001823076808221305_s1_X0/126761/1836_49_CCS	gi|698574257|ref|XP_009775619.1| PREDICTED: protein LOW PSII ACCUMULATION 1, chloroplastic [Nicotiana sylvestris]	0
m140627_195211_42199_c100506862550000001823076808221304_s1_X0/44524/1877_56_CCS	gi|697153785|ref|XP_009631144.1| PREDICTED: CBL-interacting serine/threonine-protein kinase 1-like [Nicotiana tomentosiformis]	0
m140627_173007_42199_c100506862550000001823076808221303_s1_X0/24767/30_1650_CCS	gi|697173886|ref|XP_009595874.1| PREDICTED: glyceraldehyde-3-phosphate dehydrogenase B, chloroplastic [Nicotiana tomentosiformis]	0
m140627_150819_42199_c100506862550000001823076808221302_s1_X0/138723/1496_54_CCS	gi|460395390|ref|XP_004243266.1| PREDICTED: ATP-dependent zinc metalloprotease FTSH 2, chloroplastic [Solanum lycopersicum] gi|723714865|ref|XP_010323671.1| PREDICTED: ATP-dependent zinc metalloprotease FTSH 2, chloroplastic [Solanum lycopersicum]	6.31e-180
m140627_102627_42199_c100506862550000001823076808221300_s1_X0/35885/31_1387_CCS	gi|698579945|ref|XP_009777156.1| PREDICTED: omega-6 fatty acid desaturase, endoplasmic reticulum isozyme 2-like [Nicotiana sylvestris]	0
m140627_124518_42199_c100506862550000001823076808221301_s1_X0/68780/30_1137_CCS	gi|565400595|ref|XP_006365807.1| PREDICTED: probable 2-oxoglutarate-dependent dioxygenase AOP1.2-like [Solanum tuberosum]	1.24e-112
m140627_102627_42199_c100506862550000001823076808221300_s1_X0/129766/32_1106_CCS	gi|698533244|ref|XP_009763439.1| PREDICTED: adenylyl-sulfate kinase 3-like [Nicotiana sylvestris] gi|698533246|ref|XP_009763440.1| PREDICTED: adenylyl-sulfate kinase 3-like [Nicotiana sylvestris]	3.59e-139
m140627_195211_42199_c100506862550000001823076808221304_s1_X0/91391/30_2051_CCS	gi|697128992|ref|XP_009618552.1| PREDICTED: plastidal glycolate/glycerate translocator 1, chloroplastic [Nicotiana tomentosiformis]	0
m140627_221334_42199_c100506862550000001823076808221305_s1_X0/34873/31_1596_CCS	gi|460411127|ref|XP_004250966.1| PREDICTED: inner membrane protein PPF-1, chloroplastic isoform X1 [Solanum lycopersicum] gi|723745043|ref|XP_010313293.1| PREDICTED: inner membrane protein PPF-1, chloroplastic isoform X1 [Solanum lycopersicum] gi|723745046|ref|XP_010313294.1| PREDICTED: inner membrane protein PPF-1, chloroplastic isoform X1 [Solanum lycopersicum] gi|723745050|ref|XP_010313295.1| …	0
m140627_221334_42199_c100506862550000001823076808221305_s1_X0/40147/1834_52_CCS	gi|698576268|ref|XP_009776165.1| PREDICTED: PGR5-like protein 1B, chloroplastic [Nicotiana sylvestris] gi|698576272|ref|XP_009776166.1| PREDICTED: PGR5-like protein 1B, chloroplastic [Nicotiana sylvestris]	8.26e-136
m140627_102627_42199_c100506862550000001823076808221300_s1_X0/76472/31_1002_CCS	gi|115808|sp|P04783.1|CB25_PETSP RecName: Full=Chlorophyll a-b binding protein 91R, chloroplastic; AltName: Full=LHCII type I CAB-91R; Short=LHCP; Flags: Precursor [Petunia sp.] gi|20487|emb|CAA26209.1| unnamed protein product [Petunia sp.]	8.61e-147
m140627_124518_42199_c100506862550000001823076808221301_s1_X0/17668/31_1278_CCS	gi|697147885|ref|XP_009628114.1| PREDICTED: probable xyloglucan endotransglucosylase/hydrolase protein 7 [Nicotiana tomentosiformis]	0
m140627_150819_42199_c100506862550000001823076808221302_s1_X0/20783/31_1306_CCS	gi|565387495|ref|XP_006359534.1| PREDICTED: peptidyl-prolyl cis-trans isomerase B-like [Solanum tuberosum]	8.96e-159
m140627_124518_42199_c100506862550000001823076808221301_s1_X0/48338/31_1036_CCS	gi|115766|sp|P13869.1|CB12_PETHY RecName: Full=Chlorophyll a-b binding protein, chloroplastic; AltName: Full=LHCI type II CAB; Flags: Precursor [Petunia x hybrida] gi|169214|gb|AAA33711.1| chlorophyll binding protein precursor [Petunia x hybrida] gi|226259|prf||1503272A chlorophyll binding protein	4.42e-176
m140627_124518_42199_c100506862550000001823076808221301_s1_X0/40522/31_1355_CCS	gi|697093507|ref|XP_009612477.1| PREDICTED: bidirectional sugar transporter N3-like [Nicotiana tomentosiformis]	6.75e-173
m140627_221334_42199_c100506862550000001823076808221305_s1_X0/125398/30_1198_CCS	gi|698514384|ref|XP_009802075.1| PREDICTED: 2-hydroxyisoflavanone dehydratase-like [Nicotiana sylvestris]	6.38e-117
m140627_173007_42199_c100506862550000001823076808221303_s1_X0/116898/30_1803_CCS	gi|565369511|ref|XP_006351378.1| PREDICTED: cytochrome P450 86B1-like [Solanum tuberosum]	0
m140627_150819_42199_c100506862550000001823076808221302_s1_X0/1902/1645_55_CCS	gi|698483897|ref|XP_009788785.1| PREDICTED: phosphoribulokinase, chloroplastic-like [Nicotiana sylvestris]	0
m140627_102627_42199_c100506862550000001823076808221300_s1_X0/136745/1240_56_CCS	gi|698478679|ref|XP_009786482.1| PREDICTED: endochitinase 3-like [Nicotiana sylvestris]	2.81e-160
m140627_221334_42199_c100506862550000001823076808221305_s1_X0/149085/31_998_CCS	gi|460377975|ref|XP_004234761.1| PREDICTED: rhodanese-like domain-containing protein 9, chloroplastic isoform X1 [Solanum lycopersicum]	6.13e-78
m140627_195211_42199_c100506862550000001823076808221304_s1_X0/6894/1244_54_CCS	gi|697121328|ref|XP_009614638.1| PREDICTED: carbonic anhydrase, chloroplastic isoform X2 [Nicotiana tomentosiformis] gi|115473|sp|P27141.1|CAHC_TOBAC RecName: Full=Carbonic anhydrase, chloroplastic; AltName: Full=Carbonate dehydratase; Flags: Precursor [Nicotiana tabacum] gi|170219|gb|AAA34065.1| chloroplast carbonic anhydrase [Nicotiana tabacum] gi|445610|prf||1909357A carbonic anhydrase	1.03e-149
m140627_173007_42199_c100506862550000001823076808221303_s1_X0/124673/30_1181_CCS	gi|719982713|ref|XP_010250537.1| PREDICTED: light-regulated protein-like [Nelumbo nucifera]	2.11e-41
m140627_195211_42199_c100506862550000001823076808221304_s1_X0/7665/1187_55_CCS	gi|698455528|ref|XP_009780413.1| PREDICTED: pyruvate, phosphate dikinase, chloroplastic isoform X1 [Nicotiana sylvestris]	1.58e-173
m140627_221334_42199_c100506862550000001823076808221305_s1_X0/23273/1775_57_CCS	gi|698531529|ref|XP_009762594.1| PREDICTED: ribulose bisphosphate carboxylase/oxygenase activase 1, chloroplastic isoform X2 [Nicotiana sylvestris]	0
m140627_221334_42199_c100506862550000001823076808221305_s1_X0/63025/993_54_CCS	gi|115811|sp|P12062.1|CB26_PETSP RecName: Full=Chlorophyll a-b binding protein 37, chloroplastic; AltName: Full=LHCII type I CAB-37; Short=LHCP; Flags: Precursor [Petunia sp.] gi|20512|emb|CAA28639.1| chlorophyll a/b binding protein [Petunia x hybrida]	0
m140627_173007_42199_c100506862550000001823076808221303_s1_X0/96297/28_1769_CCS	gi|698587115|ref|XP_009779094.1| PREDICTED: elongation factor TuA, chloroplastic [Nicotiana sylvestris] gi|68566313|sp|Q40450.2|EFTUA_NICSY RecName: Full=Elongation factor TuA, chloroplastic; Short=EF-TuA; Flags: Precursor gi|68566318|sp|P68158.1|EFTU_TOBAC RecName: Full=Elongation factor Tu, chloroplastic; Short=EF-Tu; Flags: Precursor gi|170344|gb|AAA18546.1| translation elongation factor EF-Tu…	0
m140627_173007_42199_c100506862550000001823076808221303_s1_X0/69075/1795_59_CCS	gi|697156635|ref|XP_009587071.1| PREDICTED: chlorophyll a-b binding protein P4, chloroplastic-like [Nicotiana tomentosiformis]	2.85e-87
m140627_221334_42199_c100506862550000001823076808221305_s1_X0/107876/31_2136_CCS	gi|808175951|ref|NP_001294937.1| transcription factor PIF4 [Solanum lycopersicum] gi|460396129|ref|XP_004243631.1| PREDICTED: transcription factor PIF4 [Solanum lycopersicum] gi|723716438|ref|XP_010323941.1| PREDICTED: transcription factor PIF4 [Solanum lycopersicum]	5.42e-160
m140627_173007_42199_c100506862550000001823076808221303_s1_X0/107206/1864_58_CCS	gi|565390555|ref|XP_006361002.1| PREDICTED: LOW QUALITY PROTEIN: glycine dehydrogenase [decarboxylating], mitochondrial-like [Solanum tuberosum]	0
m140627_150819_42199_c100506862550000001823076808221302_s1_X0/70412/30_879_CCS	gi|565400744|ref|XP_006365879.1| PREDICTED: oxygen-evolving enhancer protein 3, chloroplastic-like [Solanum tuberosum]	5.31e-132
m140627_150819_42199_c100506862550000001823076808221302_s1_X0/25174/29_1428_CCS	gi|697104542|ref|XP_009606070.1| PREDICTED: uncharacterized protein LOC104100523 [Nicotiana tomentosiformis]	5.55e-115
m140627_173007_42199_c100506862550000001823076808221303_s1_X0/108901/1304_57_CCS	gi|697130944|ref|XP_009619525.1| PREDICTED: putative glucuronosyltransferase PGSIP8 [Nicotiana tomentosiformis]	0
m140627_150819_42199_c100506862550000001823076808221302_s1_X0/55951/1104_60_CCS	gi|565344756|ref|XP_006339470.1| PREDICTED: peroxisomal membrane protein 11C-like isoform X1 [Solanum tuberosum] gi|565344758|ref|XP_006339471.1| PREDICTED: peroxisomal membrane protein 11C-like isoform X2 [Solanum tuberosum]	2.99e-160
m140627_102627_42199_c100506862550000001823076808221300_s1_X0/126922/1259_54_CCS	gi|697147885|ref|XP_009628114.1| PREDICTED: probable xyloglucan endotransglucosylase/hydrolase protein 7 [Nicotiana tomentosiformis]	0
m140627_150819_42199_c100506862550000001823076808221302_s1_X0/31721/1169_56_CCS	gi|698423979|ref|XP_009783064.1| PREDICTED: intracellular ribonuclease LX-like isoform X1 [Nicotiana sylvestris]	4.34e-75
m140627_195211_42199_c100506862550000001823076808221304_s1_X0/47956/31_1768_CCS	gi|71726946|gb|AAZ39644.1| cytochrome P450 monooxygenase [Petunia x hybrida]	0
m140627_124518_42199_c100506862550000001823076808221301_s1_X0/90994/1106_58_CCS	gi|698516553|ref|XP_009803157.1| PREDICTED: probable phospholipid hydroperoxide glutathione peroxidase [Nicotiana sylvestris]	1.52e-117
m140627_195211_42199_c100506862550000001823076808221304_s1_X0/68365/1872_52_CCS	gi|697149670|ref|XP_009629042.1| PREDICTED: amino acid permease 6-like [Nicotiana tomentosiformis]	0
m140627_221334_42199_c100506862550000001823076808221305_s1_X0/35604/1710_53_CCS	gi|697095613|ref|XP_009612197.1| PREDICTED: serine carboxypeptidase-like 11 isoform X1 [Nicotiana tomentosiformis]	0
m140627_173007_42199_c100506862550000001823076808221303_s1_X0/101249/1814_54_CCS	gi|698429020|ref|XP_009790723.1| PREDICTED: non-specific phospholipase C2 [Nicotiana sylvestris]	0
m140627_150819_42199_c100506862550000001823076808221302_s1_X0/131575/30_1423_CCS	gi|565387752|ref|XP_006359652.1| PREDICTED: protein XAP5 CIRCADIAN TIMEKEEPER-like [Solanum tuberosum]	0
m140627_150819_42199_c100506862550000001823076808221302_s1_X0/19108/923_48_CCS	gi|29468504|gb|AAO85557.1| photosystem I subunit XI [Nicotiana attenuata]	2.23e-126
m140627_124518_42199_c100506862550000001823076808221301_s1_X0/99367/34_1252_CCS	gi|697128423|ref|XP_009618263.1| PREDICTED: uncharacterized protein LOC104110465 [Nicotiana tomentosiformis]	5.67e-86
m140627_124518_42199_c100506862550000001823076808221301_s1_X0/49440/1201_55_CCS	gi|698468624|ref|XP_009783396.1| PREDICTED: acetyl-CoA-benzylalcohol acetyltransferase-like [Nicotiana sylvestris]	3.17e-133
m140627_124518_42199_c100506862550000001823076808221301_s1_X0/118268/30_1263_CCS	gi|350536711|ref|NP_001234005.1| glyoxisomal malate dehydrogenase [Solanum lycopersicum] gi|565403261|ref|XP_006367081.1| PREDICTED: malate dehydrogenase, glyoxysomal-like [Solanum tuberosum] gi|52139820|gb|AAU29200.1| glyoxisomal malate dehydrogenase [Solanum lycopersicum]	0
m140627_124518_42199_c100506862550000001823076808221301_s1_X0/92102/30_1475_CCS	gi|698527214|ref|XP_009760449.1| PREDICTED: ATP synthase gamma chain, chloroplastic [Nicotiana sylvestris]	2.08e-171
m140627_102627_42199_c100506862550000001823076808221300_s1_X0/98534/1190_50_CCS	gi|429535123|emb|CCP37650.1| catalase-1 [Nicotiana tabacum]	3.42e-165
m140627_195211_42199_c100506862550000001823076808221304_s1_X0/142218/1624_55_CCS	gi|697134806|ref|XP_009621448.1| PREDICTED: beta-galactosidase 10 [Nicotiana tomentosiformis]	0
m140627_124518_42199_c100506862550000001823076808221301_s1_X0/77599/31_970_CCS	gi|697142065|ref|XP_009625149.1| PREDICTED: uncharacterized protein LOC104116070 [Nicotiana tomentosiformis]	5.66e-70
m140627_102627_42199_c100506862550000001823076808221300_s1_X0/16576/1030_57_CCS	gi|115808|sp|P04783.1|CB25_PETSP RecName: Full=Chlorophyll a-b binding protein 91R, chloroplastic; AltName: Full=LHCII type I CAB-91R; Short=LHCP; Flags: Precursor [Petunia sp.] gi|20487|emb|CAA26209.1| unnamed protein product [Petunia sp.]	0
m140627_150819_42199_c100506862550000001823076808221302_s1_X0/55637/30_1082_CCS	gi|698496378|ref|XP_009794242.1| PREDICTED: ferredoxin--NADP reductase, leaf-type isozyme, chloroplastic [Nicotiana sylvestris]	2.63e-177
m140627_173007_42199_c100506862550000001823076808221303_s1_X0/112539/2450_60_CCS	gi|697133902|ref|XP_009620998.1| PREDICTED: glycine dehydrogenase (decarboxylating), mitochondrial [Nicotiana tomentosiformis]	0
m140627_124518_42199_c100506862550000001823076808221301_s1_X0/144924/1066_63_CCS	gi|697124684|ref|XP_009616348.1| PREDICTED: psbP-like protein 1, chloroplastic [Nicotiana tomentosiformis]	2.96e-141
m140627_221334_42199_c100506862550000001823076808221305_s1_X0/87017/31_1007_CCS	gi|697191238|ref|XP_009604688.1| PREDICTED: protein SPA1-RELATED 4-like isoform X1 [Nicotiana tomentosiformis] gi|697191240|ref|XP_009604689.1| PREDICTED: protein SPA1-RELATED 4-like isoform X1 [Nicotiana tomentosiformis] gi|697191242|ref|XP_009604690.1| PREDICTED: protein SPA1-RELATED 4-like isoform X1 [Nicotiana tomentosiformis]	7.13e-120
m140627_195211_42199_c100506862550000001823076808221304_s1_X0/79001/31_1162_CCS	gi|698491972|ref|XP_009792367.1| PREDICTED: chlorophyll a-b binding protein 6A, chloroplastic-like [Nicotiana sylvestris]	4.72e-127
m140627_195211_42199_c100506862550000001823076808221304_s1_X0/138148/937_55_CCS	gi|697133846|ref|XP_009620969.1| PREDICTED: fructose-bisphosphate aldolase, cytoplasmic isozyme 1 [Nicotiana tomentosiformis]	3.48e-125
m140627_150819_42199_c100506862550000001823076808221302_s1_X0/34063/29_1107_CCS	gi|697124785|ref|XP_009616401.1| PREDICTED: ribulose-phosphate 3-epimerase, chloroplastic [Nicotiana tomentosiformis]	5.17e-168
m140627_195211_42199_c100506862550000001823076808221304_s1_X0/62432/802_53_CCS	gi|132098|sp|P04715.1|RBS2_PETHY RecName: Full=Ribulose bisphosphate carboxylase small chain SSU11A, chloroplastic; Short=RuBisCO small subunit SSU11A; Flags: Precursor [Petunia x hybrida] gi|68085|pir||RKPJS1 ribulose-bisphosphate carboxylase (EC 4.1.1.39) small chain (ssu11A) precursor - garden petunia gi|20493|emb|CAA27445.1| ribulose 1,5-bisphosphate carboxylase [Petunia x hybrida]	2.34e-109
m140627_150819_42199_c100506862550000001823076808221302_s1_X0/139277/1574_58_CCS	gi|71726952|gb|AAZ39647.1| cytochrome P450 monooxygenase [Petunia x hybrida]	0
m140627_195211_42199_c100506862550000001823076808221304_s1_X0/7568/30_1765_CCS	gi|698520354|ref|XP_009805047.1| PREDICTED: phototropin-2 [Nicotiana sylvestris] gi|698520356|ref|XP_009805048.1| PREDICTED: phototropin-2 [Nicotiana sylvestris] gi|698520358|ref|XP_009805049.1| PREDICTED: phototropin-2 [Nicotiana sylvestris]	0
m140627_102627_42199_c100506862550000001823076808221300_s1_X0/6276/973_58_CCS	gi|697116145|ref|XP_009611990.1| PREDICTED: chlorophyll a-b binding protein 13, chloroplastic [Nicotiana tomentosiformis] gi|698501244|ref|XP_009796328.1| PREDICTED: chlorophyll a-b binding protein 13, chloroplastic [Nicotiana sylvestris] gi|671775148|gb|AII99807.1| chlorophyll a-b binding protein 13, chloroplastic-like protein [Nicotiana tabacum]	5.17e-165
m140627_173007_42199_c100506862550000001823076808221303_s1_X0/60220/31_1077_CCS	gi|565389098|ref|XP_006360300.1| PREDICTED: agamous-like MADS-box protein AGL27-like [Solanum tuberosum]	1.42e-63
m140627_124518_42199_c100506862550000001823076808221301_s1_X0/36105/32_1575_CCS	gi|729042213|dbj|BAP91041.1| glyceraldehyde 3-phosphate dehydrogenase-A [Nicotiana benthamiana]	0
m140627_221334_42199_c100506862550000001823076808221305_s1_X0/59461/30_1030_CCS	gi|697158941|ref|XP_009588231.1| PREDICTED: stress-induced protein KIN1-like [Nicotiana tomentosiformis] gi|698483593|ref|XP_009788647.1| PREDICTED: stress-induced protein KIN1-like [Nicotiana sylvestris]	1.12e-09
m140627_221334_42199_c100506862550000001823076808221305_s1_X0/56584/1969_60_CCS	gi|697113680|ref|XP_009610723.1| PREDICTED: uncharacterized protein LOC104104364 [Nicotiana tomentosiformis]	0
m140627_150819_42199_c100506862550000001823076808221302_s1_X0/4560/31_1187_CCS	gi|698494709|ref|XP_009793535.1| PREDICTED: allene oxide synthase-like [Nicotiana sylvestris]	3.17e-124
m140627_150819_42199_c100506862550000001823076808221302_s1_X0/131812/1061_57_CCS	gi|71726952|gb|AAZ39647.1| cytochrome P450 monooxygenase [Petunia x hybrida]	1.39e-53
m140627_221334_42199_c100506862550000001823076808221305_s1_X0/89554/30_1830_CCS	gi|698526608|ref|XP_009760140.1| PREDICTED: uncharacterized protein LOC104212542 [Nicotiana sylvestris]	0
m140627_221334_42199_c100506862550000001823076808221305_s1_X0/115292/1186_58_CCS	gi|698510065|ref|XP_009800218.1| PREDICTED: dihydrolipoyl dehydrogenase 2, chloroplastic-like [Nicotiana sylvestris]	3.71e-143
m140627_124518_42199_c100506862550000001823076808221301_s1_X0/76866/1025_53_CCS	gi|698517806|ref|XP_009803784.1| PREDICTED: cytochrome P450 87A3-like [Nicotiana sylvestris]	2.21e-97
m140627_124518_42199_c100506862550000001823076808221301_s1_X0/143375/30_1509_CCS	gi|723717714|ref|XP_010324204.1| PREDICTED: phosphoglycerate kinase, cytosolic [Solanum lycopersicum] gi|723717717|ref|XP_010324205.1| PREDICTED: phosphoglycerate kinase, cytosolic [Solanum lycopersicum]	0
m140627_150819_42199_c100506862550000001823076808221302_s1_X0/35339/1019_51_CCS	gi|729350556|ref|XP_010543281.1| PREDICTED: uncharacterized protein LOC104816258 [Tarenaya hassleriana]	3.05e-21
m140627_124518_42199_c100506862550000001823076808221301_s1_X0/130518/31_1026_CCS	gi|565391642|ref|XP_006361530.1| PREDICTED: chlorophyll a-b binding protein 3C, chloroplastic-like isoform X1 [Solanum tuberosum] gi|565391644|ref|XP_006361531.1| PREDICTED: chlorophyll a-b binding protein 3C, chloroplastic-like isoform X2 [Solanum tuberosum]	1.48e-171
m140627_195211_42199_c100506862550000001823076808221304_s1_X0/13840/1034_58_CCS	gi|154818168|gb|ABB54381.2| FVE [Ipomoea nil]	3.15e-25
m140627_173007_42199_c100506862550000001823076808221303_s1_X0/104917/806_56_CCS	gi|29468504|gb|AAO85557.1| photosystem I subunit XI [Nicotiana attenuata]	3.56e-114
m140627_173007_42199_c100506862550000001823076808221303_s1_X0/117053/31_984_CCS	gi|118485735|gb|ABK94717.1| unknown [Populus trichocarpa]	9.79e-177
m140627_102627_42199_c100506862550000001823076808221300_s1_X0/35815/31_919_CCS	gi|698571225|ref|XP_009774823.1| PREDICTED: ATP synthase subunit b&apos;, chloroplastic-like [Nicotiana sylvestris]	3.48e-94
m140627_221334_42199_c100506862550000001823076808221305_s1_X0/41939/29_1896_CCS	gi|725824123|gb|AIY33888.1| cycloartenol synthase [Nicotiana tabacum]	0
m140627_173007_42199_c100506862550000001823076808221303_s1_X0/121598/2025_57_CCS	gi|698509059|ref|XP_009799763.1| PREDICTED: probable receptor-like serine/threonine-protein kinase At5g57670 isoform X1 [Nicotiana sylvestris]	0
m140627_102627_42199_c100506862550000001823076808221300_s1_X0/64980/996_54_CCS	gi|115804|sp|P04782.1|CB24_PETSP RecName: Full=Chlorophyll a-b binding protein 25, chloroplastic; AltName: Full=LHCII type I CAB-25; Short=LHCP; Flags: Precursor [Petunia sp.] gi|20483|emb|CAA26211.1| unnamed protein product [Petunia sp.]	6.54e-118
m140627_124518_42199_c100506862550000001823076808221301_s1_X0/147690/27_2249_CCS	gi|7415599|dbj|BAA93453.1| acyltransferase homolog [Petunia x hybrida]	4.45e-134
m140627_195211_42199_c100506862550000001823076808221304_s1_X0/129467/1349_57_CCS	gi|37572449|dbj|BAC98494.1| AG-motif binding protein-4 [Nicotiana tabacum]	6.55e-142
m140627_173007_42199_c100506862550000001823076808221303_s1_X0/139010/30_1249_CCS	gi|697147887|ref|XP_009628115.1| PREDICTED: bifunctional L-3-cyanoalanine synthase/cysteine synthase 2, mitochondrial [Nicotiana tomentosiformis]	0
m140627_173007_42199_c100506862550000001823076808221303_s1_X0/36049/686_58_CCS	gi|698570242|ref|XP_009774551.1| PREDICTED: photosystem II 10 kDa polypeptide, chloroplastic [Nicotiana sylvestris]	2.71e-68
m140627_221334_42199_c100506862550000001823076808221305_s1_X0/37544/2002_57_CCS	gi|700584298|ref|NP_001289498.1| homeobox-leucine zipper protein ATHB-14-like [Nicotiana sylvestris] gi|45479746|gb|AAS66760.1| PHAVOLUTA-like HD-ZIPIII protein [Nicotiana sylvestris] gi|425872946|gb|AFY06677.1| PHV HD-ZIPIII [Nicotiana tabacum]	0
m140627_102627_42199_c100506862550000001823076808221300_s1_X0/48026/32_1019_CCS	gi|115798|sp|P04781.1|CB23_PETSP RecName: Full=Chlorophyll a-b binding protein 22R, chloroplastic; AltName: Full=LHCII type I CAB-22R; Short=LHCP; Flags: Precursor [Petunia sp.] gi|20479|emb|CAA26213.1| unnamed protein product [Petunia sp.]	2.34e-120
m140627_195211_42199_c100506862550000001823076808221304_s1_X0/110587/993_53_CCS	gi|697176935|ref|XP_009597417.1| PREDICTED: chlorophyll a-b binding protein 50, chloroplastic [Nicotiana tomentosiformis]	1.76e-141
m140627_124518_42199_c100506862550000001823076808221301_s1_X0/60908/1256_54_CCS	gi|698439592|ref|XP_009758770.1| PREDICTED: mitochondrial carnitine/acylcarnitine carrier-like protein [Nicotiana sylvestris] gi|698439598|ref|XP_009758774.1| PREDICTED: mitochondrial carnitine/acylcarnitine carrier-like protein [Nicotiana sylvestris]	0
m140627_195211_42199_c100506862550000001823076808221304_s1_X0/25944/31_1205_CCS	gi|698548995|ref|XP_009768511.1| PREDICTED: oxygen-evolving enhancer protein 1, chloroplastic [Nicotiana sylvestris] gi|30013657|gb|AAP03871.1| oxygen evolving complex 33 kDa photosystem II protein [Nicotiana tabacum]	0
m140627_102627_42199_c100506862550000001823076808221300_s1_X0/17715/31_873_CCS	gi|132098|sp|P04715.1|RBS2_PETHY RecName: Full=Ribulose bisphosphate carboxylase small chain SSU11A, chloroplastic; Short=RuBisCO small subunit SSU11A; Flags: Precursor [Petunia x hybrida] gi|68085|pir||RKPJS1 ribulose-bisphosphate carboxylase (EC 4.1.1.39) small chain (ssu11A) precursor - garden petunia gi|20493|emb|CAA27445.1| ribulose 1,5-bisphosphate carboxylase [Petunia x hybrida]	5.04e-114
m140627_124518_42199_c100506862550000001823076808221301_s1_X0/39349/1312_53_CCS	gi|565398028|ref|XP_006364582.1| PREDICTED: ribulose-phosphate 3-epimerase, chloroplastic-like [Solanum tuberosum]	0
m140627_221334_42199_c100506862550000001823076808221305_s1_X0/62429/31_1766_CCS	gi|565348383|ref|XP_006341192.1| PREDICTED: uncharacterized protein LOC102602443 [Solanum tuberosum]	6.08e-149
m140627_195211_42199_c100506862550000001823076808221304_s1_X0/92910/31_1023_CCS	gi|697117082|ref|XP_009612468.1| PREDICTED: GDSL esterase/lipase APG [Nicotiana tomentosiformis]	8.6e-58
m140627_150819_42199_c100506862550000001823076808221302_s1_X0/77392/1437_56_CCS	gi|697122976|ref|XP_009615478.1| PREDICTED: peroxisomal (S)-2-hydroxy-acid oxidase-like [Nicotiana tomentosiformis] gi|698507377|ref|XP_009799036.1| PREDICTED: peroxisomal (S)-2-hydroxy-acid oxidase-like [Nicotiana sylvestris] gi|304368145|gb|ADM26718.1| glycolate oxidase [Nicotiana benthamiana]	0
m140627_221334_42199_c100506862550000001823076808221305_s1_X0/72664/31_1945_CCS	gi|697129086|ref|XP_009618599.1| PREDICTED: uncharacterized protein LOC104110761 isoform X1 [Nicotiana tomentosiformis]	0
m140627_102627_42199_c100506862550000001823076808221300_s1_X0/15682/31_1214_CCS	gi|384038813|gb|AFH57997.1| chloroplast PsbO1 precursor [Nicotiana benthamiana]	0
m140627_124518_42199_c100506862550000001823076808221301_s1_X0/62127/1636_56_CCS	gi|698494498|ref|XP_009793442.1| PREDICTED: crocetin glucoside glucosyltransferase-like [Nicotiana sylvestris]	0
m140627_124518_42199_c100506862550000001823076808221301_s1_X0/154387/25_1324_CCS	gi|697169615|ref|XP_009593702.1| PREDICTED: uncharacterized protein LOC104090343 [Nicotiana tomentosiformis]	1.01e-123
m140627_221334_42199_c100506862550000001823076808221305_s1_X0/44878/1499_61_CCS	gi|697186973|ref|XP_009602526.1| PREDICTED: probable methyltransferase PMT24 [Nicotiana tomentosiformis] gi|697186975|ref|XP_009602527.1| PREDICTED: probable methyltransferase PMT24 [Nicotiana tomentosiformis]	0
m140627_195211_42199_c100506862550000001823076808221304_s1_X0/81246/30_1797_CCS	gi|698540425|ref|XP_009765748.1| PREDICTED: cyclic nucleotide-gated ion channel 4-like isoform X2 [Nicotiana sylvestris]	0
m140627_102627_42199_c100506862550000001823076808221300_s1_X0/119617/975_57_CCS	gi|460415023|ref|XP_004252860.1| PREDICTED: 50S ribosomal protein L6, chloroplastic [Solanum lycopersicum]	6.99e-142
m140627_221334_42199_c100506862550000001823076808221305_s1_X0/15886/1356_56_CCS	gi|27529812|dbj|BAC53923.1| cytochrome P450 [Petunia x hybrida]	0
m140627_221334_42199_c100506862550000001823076808221305_s1_X0/122619/33_998_CCS	gi|1661160|gb|AAB18404.1| chlorophyll a/b binding protein [Oryza sativa Indica Group]	6.02e-108
m140627_195211_42199_c100506862550000001823076808221304_s1_X0/46071/31_1122_CCS	gi|698550790|ref|XP_009769095.1| PREDICTED: vinorine synthase-like [Nicotiana sylvestris]	1.46e-69
m140627_102627_42199_c100506862550000001823076808221300_s1_X0/8879/34_914_CCS	gi|154269258|gb|ABS72189.1| ribulose-1,5-bisphosphate carboxylase/oxygenase small subunit 1A [Corchorus olitorius]	5.84e-76
m140627_124518_42199_c100506862550000001823076808221301_s1_X0/108847/987_57_CCS	gi|697118666|ref|XP_009613269.1| PREDICTED: chlorophyll a-b binding protein CP24 10A, chloroplastic [Nicotiana tomentosiformis]	1.09e-148
m140627_195211_42199_c100506862550000001823076808221304_s1_X0/144343/31_1626_CCS	gi|698473973|ref|XP_009784585.1| PREDICTED: protein SPA1-RELATED 4-like isoform X1 [Nicotiana sylvestris] gi|698473977|ref|XP_009784586.1| PREDICTED: protein SPA1-RELATED 4-like isoform X1 [Nicotiana sylvestris] gi|698473982|ref|XP_009784587.1| PREDICTED: protein SPA1-RELATED 4-like isoform X1 [Nicotiana sylvestris] gi|698473986|ref|XP_009784588.1| PREDICTED: protein SPA1-RELATED 4-like isoform X…	0
m140627_195211_42199_c100506862550000001823076808221304_s1_X0/99039/31_1006_CCS	gi|697176935|ref|XP_009597417.1| PREDICTED: chlorophyll a-b binding protein 50, chloroplastic [Nicotiana tomentosiformis]	7.1e-111
m140627_150819_42199_c100506862550000001823076808221302_s1_X0/154405/31_1384_CCS	gi|723663105|ref|XP_004230290.2| PREDICTED: uncharacterized protein LOC101243829 [Solanum lycopersicum]	9.73e-140
m140627_221334_42199_c100506862550000001823076808221305_s1_X0/12019/982_56_CCS	gi|698550772|ref|XP_009769087.1| PREDICTED: peptidyl-prolyl cis-trans isomerase FKBP17-2, chloroplastic-like isoform X2 [Nicotiana sylvestris]	2.74e-122
m140627_173007_42199_c100506862550000001823076808221303_s1_X0/13784/30_1889_CCS	gi|698517806|ref|XP_009803784.1| PREDICTED: cytochrome P450 87A3-like [Nicotiana sylvestris]	0
m140627_221334_42199_c100506862550000001823076808221305_s1_X0/115797/1917_55_CCS	gi|698515695|ref|XP_009802725.1| PREDICTED: nephrocystin-3 [Nicotiana sylvestris]	0
m140627_221334_42199_c100506862550000001823076808221305_s1_X0/90555/1798_53_CCS	gi|698523090|ref|XP_009758349.1| PREDICTED: alpha-amylase 3, chloroplastic isoform X2 [Nicotiana sylvestris]	0
m140627_173007_42199_c100506862550000001823076808221303_s1_X0/28267/31_764_CCS	gi|700583762|ref|NP_001289510.1| photosystem I reaction center subunit IV A, chloroplastic [Nicotiana sylvestris] gi|697160672|ref|XP_009589108.1| PREDICTED: photosystem I reaction center subunit IV A, chloroplastic [Nicotiana tomentosiformis] gi|2499966|sp|Q41228.1|PSAEA_NICSY RecName: Full=Photosystem I reaction center subunit IV A, chloroplastic; Short=PSI-E A; Contains: RecName: Full=Photosys…	1.63e-58
m140627_221334_42199_c100506862550000001823076808221305_s1_X0/71859/31_1138_CCS	gi|697181003|ref|XP_009599485.1| PREDICTED: uncharacterized protein LOC104095139 [Nicotiana tomentosiformis]	1.19e-62
m140627_221334_42199_c100506862550000001823076808221305_s1_X0/137266/1772_60_CCS	gi|697154704|ref|XP_009631587.1| PREDICTED: deacetylvindoline O-acetyltransferase-like [Nicotiana tomentosiformis]	4.62e-116
m140627_195211_42199_c100506862550000001823076808221304_s1_X0/121120/1561_54_CCS	gi|698516943|ref|XP_009803358.1| PREDICTED: 30S ribosomal protein S1, chloroplastic [Nicotiana sylvestris]	0
m140627_124518_42199_c100506862550000001823076808221301_s1_X0/138016/1224_57_CCS	gi|698423979|ref|XP_009783064.1| PREDICTED: intracellular ribonuclease LX-like isoform X1 [Nicotiana sylvestris]	1.03e-74
m140627_124518_42199_c100506862550000001823076808221301_s1_X0/32325/29_853_CCS	gi|29468504|gb|AAO85557.1| photosystem I subunit XI [Nicotiana attenuata]	8.45e-116
m140627_195211_42199_c100506862550000001823076808221304_s1_X0/31307/31_1201_CCS	gi|697181003|ref|XP_009599485.1| PREDICTED: uncharacterized protein LOC104095139 [Nicotiana tomentosiformis]	3.21e-71
m140627_124518_42199_c100506862550000001823076808221301_s1_X0/142046/30_1368_CCS	gi|698530038|ref|XP_009761836.1| PREDICTED: probable aminotransferase TAT2 [Nicotiana sylvestris]	0
m140627_102627_42199_c100506862550000001823076808221300_s1_X0/6158/1101_59_CCS	gi|698466497|ref|XP_009782922.1| PREDICTED: chlorophyll a-b binding protein 50, chloroplastic [Nicotiana sylvestris]	7.76e-172
m140627_221334_42199_c100506862550000001823076808221305_s1_X0/73775/32_1384_CCS	gi|378749126|gb|AFC37250.1| flavanone 3-hydroxylase [Camellia chekiangoleosa]	2.23e-147
m140627_124518_42199_c100506862550000001823076808221301_s1_X0/3819/31_1097_CCS	gi|698553945|ref|XP_009770078.1| PREDICTED: thioredoxin-like protein CDSP32, chloroplastic [Nicotiana sylvestris]	0
m140627_195211_42199_c100506862550000001823076808221304_s1_X0/28476/30_813_CCS	gi|565371173|ref|XP_006352184.1| PREDICTED: uncharacterized GPI-anchored protein At1g27950-like [Solanum tuberosum]	3.25e-66
m140627_221334_42199_c100506862550000001823076808221305_s1_X0/151022/31_1901_CCS	gi|697100060|ref|XP_009589290.1| PREDICTED: ferric reduction oxidase 6-like isoform X1 [Nicotiana tomentosiformis]	0
m140627_221334_42199_c100506862550000001823076808221305_s1_X0/150347/31_1422_CCS	gi|698529901|ref|XP_009761767.1| PREDICTED: stress protein DDR48-like [Nicotiana sylvestris]	2.72e-19
m140627_173007_42199_c100506862550000001823076808221303_s1_X0/143781/30_1501_CCS	gi|697113461|ref|XP_009610610.1| PREDICTED: protein NRT1/ PTR FAMILY 2.13 isoform X1 [Nicotiana tomentosiformis]	0
m140627_195211_42199_c100506862550000001823076808221304_s1_X0/84083/756_56_CCS	gi|698530004|ref|XP_009761817.1| PREDICTED: uncharacterized protein LOC104213946 [Nicotiana sylvestris]	1.17e-78
m140627_195211_42199_c100506862550000001823076808221304_s1_X0/111623/1342_59_CCS	gi|698576092|ref|XP_009776121.1| PREDICTED: PGR5-like protein 1A, chloroplastic [Nicotiana sylvestris]	1.33e-118
m140627_173007_42199_c100506862550000001823076808221303_s1_X0/76958/1862_57_CCS	gi|698489238|ref|XP_009791184.1| PREDICTED: probable acyl-activating enzyme 1, peroxisomal [Nicotiana sylvestris]	0
m140627_221334_42199_c100506862550000001823076808221305_s1_X0/102880/2159_48_CCS	gi|698515238|ref|XP_009802494.1| PREDICTED: protein LUTEIN DEFICIENT 5, chloroplastic [Nicotiana sylvestris]	0
m140627_173007_42199_c100506862550000001823076808221303_s1_X0/49713/31_1757_CCS	gi|698468624|ref|XP_009783396.1| PREDICTED: acetyl-CoA-benzylalcohol acetyltransferase-like [Nicotiana sylvestris]	0
m140627_173007_42199_c100506862550000001823076808221303_s1_X0/140835/1027_57_CCS	gi|115798|sp|P04781.1|CB23_PETSP RecName: Full=Chlorophyll a-b binding protein 22R, chloroplastic; AltName: Full=LHCII type I CAB-22R; Short=LHCP; Flags: Precursor [Petunia sp.] gi|20479|emb|CAA26213.1| unnamed protein product [Petunia sp.]	5.43e-108
m140627_124518_42199_c100506862550000001823076808221301_s1_X0/111781/31_1319_CCS	gi|697137354|ref|XP_009622776.1| PREDICTED: bifunctional epoxide hydrolase 2-like [Nicotiana tomentosiformis]	0
m140627_173007_42199_c100506862550000001823076808221303_s1_X0/84724/29_833_CCS	gi|565389854|ref|XP_006360663.1| PREDICTED: miraculin-like [Solanum tuberosum]	8e-76
m140627_195211_42199_c100506862550000001823076808221304_s1_X0/9199/31_2291_CCS	gi|698464286|ref|XP_009782405.1| PREDICTED: BTB/POZ domain-containing protein At5g67385 [Nicotiana sylvestris]	0
m140627_221334_42199_c100506862550000001823076808221305_s1_X0/85723/36_1760_CCS	gi|697177756|ref|XP_009597851.1| PREDICTED: beta-amylase 3, chloroplastic-like [Nicotiana tomentosiformis]	0
m140627_124518_42199_c100506862550000001823076808221301_s1_X0/15356/1298_56_CCS	gi|565344403|ref|XP_006339306.1| PREDICTED: probable 2-oxoglutarate-dependent dioxygenase AOP1.2-like [Solanum tuberosum]	1.68e-122
m140627_102627_42199_c100506862550000001823076808221300_s1_X0/6880/29_1619_CCS	gi|71726952|gb|AAZ39647.1| cytochrome P450 monooxygenase [Petunia x hybrida]	0
m140627_195211_42199_c100506862550000001823076808221304_s1_X0/54991/1228_57_CCS	gi|351727715|ref|NP_001238194.1| uncharacterized protein LOC100306140 [Glycine max] gi|255627661|gb|ACU14175.1| unknown [Glycine max]	2.38e-104
m140627_173007_42199_c100506862550000001823076808221303_s1_X0/108226/31_1240_CCS	gi|697167821|ref|XP_009592777.1| PREDICTED: hydroxyphenylpyruvate reductase [Nicotiana tomentosiformis]	0
m140627_102627_42199_c100506862550000001823076808221300_s1_X0/27726/30_1280_CCS	gi|565382793|ref|XP_006357716.1| PREDICTED: carboxylesterase 1-like [Solanum tuberosum]	1.42e-111
m140627_102627_42199_c100506862550000001823076808221300_s1_X0/158837/31_1468_CCS	gi|460371306|ref|XP_004231481.1| PREDICTED: photosystem II stability/assembly factor HCF136, chloroplastic isoform X1 [Solanum lycopersicum]	1.85e-176
m140627_221334_42199_c100506862550000001823076808221305_s1_X0/48633/2458_56_CCS	gi|565400605|ref|XP_006365812.1| PREDICTED: uncharacterized protein LOC102603152 [Solanum tuberosum]	0
m140627_221334_42199_c100506862550000001823076808221305_s1_X0/55641/1417_58_CCS	gi|764557084|ref|XP_011460738.1| PREDICTED: peroxisomal (S)-2-hydroxy-acid oxidase isoform X2 [Fragaria vesca subsp. vesca]	0
m140627_195211_42199_c100506862550000001823076808221304_s1_X0/11140/37_1697_CCS	gi|71726952|gb|AAZ39647.1| cytochrome P450 monooxygenase [Petunia x hybrida]	0
m140627_173007_42199_c100506862550000001823076808221303_s1_X0/60321/30_1155_CCS	gi|697116258|ref|XP_009612047.1| PREDICTED: protein MIZU-KUSSEI 1 [Nicotiana tomentosiformis]	3.23e-135
m140627_124518_42199_c100506862550000001823076808221301_s1_X0/69602/1033_60_CCS	gi|697118572|ref|XP_009613216.1| PREDICTED: uncharacterized protein LOC104106380 [Nicotiana tomentosiformis]	7.58e-160
m140627_102627_42199_c100506862550000001823076808221300_s1_X0/135807/30_1202_CCS	gi|565400595|ref|XP_006365807.1| PREDICTED: probable 2-oxoglutarate-dependent dioxygenase AOP1.2-like [Solanum tuberosum]	4.71e-65
m140627_221334_42199_c100506862550000001823076808221305_s1_X0/18232/2087_57_CCS	gi|743871264|ref|XP_010906254.1| PREDICTED: metal transporter Nramp6-like isoform X1 [Elaeis guineensis]	9.7e-176
m140627_124518_42199_c100506862550000001823076808221301_s1_X0/21270/33_1718_CCS	gi|255590603|ref|XP_002535312.1| 60S ribosomal protein L16, putative [Ricinus communis] gi|223523477|gb|EEF27073.1| 60S ribosomal protein L16, putative [Ricinus communis]	1.81e-162
m140627_124518_42199_c100506862550000001823076808221301_s1_X0/118354/1133_57_CCS	gi|460373820|ref|XP_004232711.1| PREDICTED: ATP synthase gamma chain, chloroplastic [Solanum lycopersicum]	1.34e-163
m140627_195211_42199_c100506862550000001823076808221304_s1_X0/69732/32_1917_CCS	gi|697184643|ref|XP_009601340.1| PREDICTED: translation initiation factor IF-2, chloroplastic [Nicotiana tomentosiformis]	0
m140627_195211_42199_c100506862550000001823076808221304_s1_X0/86886/1847_57_CCS	gi|698516306|ref|XP_009803038.1| PREDICTED: F-box protein SKIP22-like [Nicotiana sylvestris]	5.4e-152
m140627_150819_42199_c100506862550000001823076808221302_s1_X0/63437/31_1133_CCS	gi|565391642|ref|XP_006361530.1| PREDICTED: chlorophyll a-b binding protein 3C, chloroplastic-like isoform X1 [Solanum tuberosum] gi|565391644|ref|XP_006361531.1| PREDICTED: chlorophyll a-b binding protein 3C, chloroplastic-like isoform X2 [Solanum tuberosum]	2.16e-127
m140627_173007_42199_c100506862550000001823076808221303_s1_X0/17582/33_1124_CCS	gi|697105242|ref|XP_009606433.1| PREDICTED: probable plastid-lipid-associated protein 4, chloroplastic [Nicotiana tomentosiformis]	6.73e-140
m140627_102627_42199_c100506862550000001823076808221300_s1_X0/129331/30_1233_CCS	gi|698508264|ref|XP_009799414.1| PREDICTED: uncharacterized protein LOC104245497 [Nicotiana sylvestris]	1.96e-130
m140627_102627_42199_c100506862550000001823076808221300_s1_X0/51875/29_1316_CCS	gi|698553945|ref|XP_009770078.1| PREDICTED: thioredoxin-like protein CDSP32, chloroplastic [Nicotiana sylvestris]	0
m140627_102627_42199_c100506862550000001823076808221300_s1_X0/140891/967_66_CCS	gi|565372325|ref|XP_006352746.1| PREDICTED: transcription factor bHLH3-like isoform X1 [Solanum tuberosum] gi|565372327|ref|XP_006352747.1| PREDICTED: transcription factor bHLH3-like isoform X2 [Solanum tuberosum]	5.21e-157
m140627_195211_42199_c100506862550000001823076808221304_s1_X0/131888/36_1759_CCS	gi|193290696|gb|ACF17656.1| putative glutamine synthase 2 [Capsicum annuum]	0
m140627_124518_42199_c100506862550000001823076808221301_s1_X0/101901/31_1344_CCS	gi|697113214|ref|XP_009610489.1| PREDICTED: UDP-galactose transporter 2-like [Nicotiana tomentosiformis] gi|697113216|ref|XP_009610490.1| PREDICTED: UDP-galactose transporter 2-like [Nicotiana tomentosiformis] gi|697113218|ref|XP_009610491.1| PREDICTED: UDP-galactose transporter 2-like [Nicotiana tomentosiformis]	0
m140627_195211_42199_c100506862550000001823076808221304_s1_X0/33501/32_1835_CCS	gi|698503761|ref|XP_009797445.1| PREDICTED: protochlorophyllide reductase, chloroplastic-like [Nicotiana sylvestris] gi|21068895|dbj|BAB93004.1| NADPH:protochlorophyllide oxidoreductase [Nicotiana tabacum]	0
m140627_173007_42199_c100506862550000001823076808221303_s1_X0/40096/1438_59_CCS	gi|697129987|ref|XP_009619055.1| PREDICTED: peroxisomal (S)-2-hydroxy-acid oxidase [Nicotiana tomentosiformis] gi|697129989|ref|XP_009619056.1| PREDICTED: peroxisomal (S)-2-hydroxy-acid oxidase [Nicotiana tomentosiformis]	0
m140627_150819_42199_c100506862550000001823076808221302_s1_X0/37735/1419_55_CCS	gi|698447934|ref|XP_009771610.1| PREDICTED: fructose-1,6-bisphosphatase, cytosolic [Nicotiana sylvestris]	0
m140627_195211_42199_c100506862550000001823076808221304_s1_X0/134014/33_1553_CCS	gi|698558959|ref|XP_009771440.1| PREDICTED: uncharacterized protein LOC104221976 [Nicotiana sylvestris]	0
m140627_150819_42199_c100506862550000001823076808221302_s1_X0/11874/31_1627_CCS	gi|697154134|ref|XP_009631305.1| PREDICTED: endoglucanase 24-like [Nicotiana tomentosiformis]	0
m140627_221334_42199_c100506862550000001823076808221305_s1_X0/41064/883_63_CCS	gi|350534604|ref|NP_001234661.1| proteinase inhibitor type-2 TR8 precursor [Solanum lycopersicum] gi|3913937|sp|Q43710.1|IP22_SOLLC RecName: Full=Proteinase inhibitor type-2 TR8; AltName: Full=Proteinase inhibitor type II TR8; Flags: Precursor [Solanum lycopersicum] gi|405582|gb|AAA16881.1| proteinase inhibitor [Solanum lycopersicum] gi|462765|gb|AAC37397.1| auxin-induced proteinase inhibitor [So…	7.3e-69
m140627_221334_42199_c100506862550000001823076808221305_s1_X0/89937/31_2011_CCS	gi|565377890|ref|XP_006355400.1| PREDICTED: AMSH-like ubiquitin thioesterase 3-like [Solanum tuberosum]	0
m140627_124518_42199_c100506862550000001823076808221301_s1_X0/122403/1217_59_CCS	gi|698489052|ref|XP_009791103.1| PREDICTED: nuclear transcription factor Y subunit C-9-like isoform X2 [Nicotiana sylvestris]	1.76e-117
m140627_124518_42199_c100506862550000001823076808221301_s1_X0/73957/1438_61_CCS	gi|698496378|ref|XP_009794242.1| PREDICTED: ferredoxin--NADP reductase, leaf-type isozyme, chloroplastic [Nicotiana sylvestris]	0
m140627_102627_42199_c100506862550000001823076808221300_s1_X0/150540/31_1093_CCS	gi|698539980|ref|XP_009765610.1| PREDICTED: oxygen-evolving enhancer protein 2-1, chloroplastic [Nicotiana sylvestris] gi|384038827|gb|AFH58004.1| chloroplast PsbP4 precursor [Nicotiana benthamiana]	8.87e-167
m140627_102627_42199_c100506862550000001823076808221300_s1_X0/85924/949_57_CCS	gi|698560463|ref|XP_009771859.1| PREDICTED: photosystem II 22 kDa protein, chloroplastic [Nicotiana sylvestris]	6.56e-103
m140627_221334_42199_c100506862550000001823076808221305_s1_X0/42151/31_1116_CCS	gi|565374680|ref|XP_006353884.1| PREDICTED: short-chain dehydrogenase TIC 32, chloroplastic-like [Solanum tuberosum]	0
m140627_124518_42199_c100506862550000001823076808221301_s1_X0/121612/1337_58_CCS	gi|720019064|ref|XP_010261992.1| PREDICTED: (S)-coclaurine N-methyltransferase-like [Nelumbo nucifera]	4.34e-94
m140627_221334_42199_c100506862550000001823076808221305_s1_X0/117218/31_1193_CCS	gi|698526193|ref|XP_009759927.1| PREDICTED: oxygen-evolving enhancer protein 1, chloroplastic-like [Nicotiana sylvestris]	0
m140627_195211_42199_c100506862550000001823076808221304_s1_X0/32868/873_54_CCS	gi|697163220|ref|XP_009590430.1| PREDICTED: major allergen Pru ar 1-like [Nicotiana tomentosiformis]	1.84e-92
m140627_102627_42199_c100506862550000001823076808221300_s1_X0/67132/31_1003_CCS	gi|697138531|ref|XP_009623344.1| PREDICTED: photosystem II 22 kDa protein, chloroplastic [Nicotiana tomentosiformis]	2.05e-98
m140627_195211_42199_c100506862550000001823076808221304_s1_X0/7188/1979_56_CCS	gi|698511618|ref|XP_009800891.1| PREDICTED: serine hydroxymethyltransferase, mitochondrial [Nicotiana sylvestris]	0
m140627_195211_42199_c100506862550000001823076808221304_s1_X0/91648/31_939_CCS	gi|698447934|ref|XP_009771610.1| PREDICTED: fructose-1,6-bisphosphatase, cytosolic [Nicotiana sylvestris]	2.07e-138
m140627_102627_42199_c100506862550000001823076808221300_s1_X0/104129/31_1606_CCS	gi|698510475|ref|XP_009800401.1| PREDICTED: sodium/pyruvate cotransporter BASS2, chloroplastic [Nicotiana sylvestris]	0
m140627_150819_42199_c100506862550000001823076808221302_s1_X0/4658/31_1449_CCS	gi|729042213|dbj|BAP91041.1| glyceraldehyde 3-phosphate dehydrogenase-A [Nicotiana benthamiana]	0
m140627_173007_42199_c100506862550000001823076808221303_s1_X0/69373/32_1237_CCS	gi|257831431|gb|ACV71016.1| UPA16 [Capsicum annuum]	4.98e-111
m140627_173007_42199_c100506862550000001823076808221303_s1_X0/151201/2135_54_CCS	gi|697162157|ref|XP_009589878.1| PREDICTED: carotenoid 9,10(9&apos;,10&apos;)-cleavage dioxygenase 1-like isoform X1 [Nicotiana tomentosiformis]	0
m140627_195211_42199_c100506862550000001823076808221304_s1_X0/130513/2117_55_CCS	gi|697160375|ref|XP_009588960.1| PREDICTED: linoleate 13S-lipoxygenase 2-1, chloroplastic-like [Nicotiana tomentosiformis]	0
m140627_102627_42199_c100506862550000001823076808221300_s1_X0/136877/31_1465_CCS	gi|698419499|ref|XP_009793616.1| PREDICTED: protochlorophyllide reductase, chloroplastic-like [Nicotiana sylvestris]	0
m140627_124518_42199_c100506862550000001823076808221301_s1_X0/27145/1209_52_CCS	gi|697128423|ref|XP_009618263.1| PREDICTED: uncharacterized protein LOC104110465 [Nicotiana tomentosiformis]	9.29e-155
m140627_102627_42199_c100506862550000001823076808221300_s1_X0/128540/1327_58_CCS	gi|698570535|ref|XP_009774631.1| PREDICTED: E3 ubiquitin-protein ligase SINAT3-like [Nicotiana sylvestris]	0
m140627_150819_42199_c100506862550000001823076808221302_s1_X0/130943/993_53_CCS	gi|115804|sp|P04782.1|CB24_PETSP RecName: Full=Chlorophyll a-b binding protein 25, chloroplastic; AltName: Full=LHCII type I CAB-25; Short=LHCP; Flags: Precursor [Petunia sp.] gi|20483|emb|CAA26211.1| unnamed protein product [Petunia sp.]	7.93e-78
m140627_124518_42199_c100506862550000001823076808221301_s1_X0/153449/31_1244_CCS	gi|697178943|ref|XP_009598453.1| PREDICTED: peroxisomal membrane protein 11D [Nicotiana tomentosiformis] gi|697178945|ref|XP_009598454.1| PREDICTED: peroxisomal membrane protein 11D [Nicotiana tomentosiformis]	1.19e-145
m140627_150819_42199_c100506862550000001823076808221302_s1_X0/120933/1816_56_CCS	gi|697113568|ref|XP_009610668.1| PREDICTED: proline-rich protein 4 isoform X2 [Nicotiana tomentosiformis]	8.07e-56
m140627_124518_42199_c100506862550000001823076808221301_s1_X0/17882/29_1433_CCS	gi|697109607|ref|XP_009608670.1| PREDICTED: cathepsin B-like [Nicotiana tomentosiformis]	0
m140627_221334_42199_c100506862550000001823076808221305_s1_X0/71707/30_1078_CCS	gi|698492533|ref|XP_009792608.1| PREDICTED: V-type proton ATPase subunit H [Nicotiana sylvestris]	5.94e-167
m140627_221334_42199_c100506862550000001823076808221305_s1_X0/102306/36_2145_CCS	gi|698487187|ref|XP_009790275.1| PREDICTED: bifunctional purple acid phosphatase 26-like isoform X1 [Nicotiana sylvestris]	1.28e-126
m140627_221334_42199_c100506862550000001823076808221305_s1_X0/86071/747_61_CCS	gi|42374744|gb|AAS13435.1| lipid-transfer protein [Nicotiana attenuata]	2.03e-43
m140627_221334_42199_c100506862550000001823076808221305_s1_X0/129139/30_1016_CCS	gi|115808|sp|P04783.1|CB25_PETSP RecName: Full=Chlorophyll a-b binding protein 91R, chloroplastic; AltName: Full=LHCII type I CAB-91R; Short=LHCP; Flags: Precursor [Petunia sp.] gi|20487|emb|CAA26209.1| unnamed protein product [Petunia sp.]	1.55e-140
m140627_195211_42199_c100506862550000001823076808221304_s1_X0/96185/31_1842_CCS	gi|697151435|ref|XP_009629937.1| PREDICTED: stomatin-like protein 2, mitochondrial [Nicotiana tomentosiformis]	0
m140627_173007_42199_c100506862550000001823076808221303_s1_X0/148374/1671_56_CCS	gi|697128992|ref|XP_009618552.1| PREDICTED: plastidal glycolate/glycerate translocator 1, chloroplastic [Nicotiana tomentosiformis]	1.25e-166
m140627_173007_42199_c100506862550000001823076808221303_s1_X0/42776/30_1425_CCS	gi|697100381|ref|XP_009590835.1| PREDICTED: protein trichome birefringence-like 41 [Nicotiana tomentosiformis]	0
m140627_195211_42199_c100506862550000001823076808221304_s1_X0/10185/31_2079_CCS	gi|460375495|ref|XP_004233541.1| PREDICTED: probable 2-oxoglutarate-dependent dioxygenase AOP1 [Solanum lycopersicum]	3.1e-41
m140627_102627_42199_c100506862550000001823076808221300_s1_X0/96150/951_52_CCS	gi|697106463|ref|XP_009607067.1| PREDICTED: 14 kDa proline-rich protein DC2.15-like [Nicotiana tomentosiformis]	7.25e-39
m140627_124518_42199_c100506862550000001823076808221301_s1_X0/88492/1324_51_CCS	gi|698523577|ref|XP_009758601.1| PREDICTED: inorganic phosphate transporter 2-1, chloroplastic-like [Nicotiana sylvestris]	5.79e-138
m140627_173007_42199_c100506862550000001823076808221303_s1_X0/93188/1965_54_CCS	gi|565395939|ref|XP_006363592.1| PREDICTED: vacuolar cation/proton exchanger 3-like [Solanum tuberosum]	0
m140627_173007_42199_c100506862550000001823076808221303_s1_X0/131439/1094_48_CCS	gi|697176474|ref|XP_009597194.1| PREDICTED: stem-specific protein TSJT1-like [Nicotiana tomentosiformis]	4.76e-141
m140627_150819_42199_c100506862550000001823076808221302_s1_X0/48804/1247_54_CCS	gi|698548995|ref|XP_009768511.1| PREDICTED: oxygen-evolving enhancer protein 1, chloroplastic [Nicotiana sylvestris] gi|30013657|gb|AAP03871.1| oxygen evolving complex 33 kDa photosystem II protein [Nicotiana tabacum]	4.9e-168
m140627_102627_42199_c100506862550000001823076808221300_s1_X0/53303/1038_56_CCS	gi|115804|sp|P04782.1|CB24_PETSP RecName: Full=Chlorophyll a-b binding protein 25, chloroplastic; AltName: Full=LHCII type I CAB-25; Short=LHCP; Flags: Precursor [Petunia sp.] gi|20483|emb|CAA26211.1| unnamed protein product [Petunia sp.]	1.06e-124
m140627_195211_42199_c100506862550000001823076808221304_s1_X0/56003/1082_53_CCS	gi|358346026|ref|XP_003637074.1| Cell wall-associated hydrolase, partial [Medicago truncatula]	5.4e-70
m140627_102627_42199_c100506862550000001823076808221300_s1_X0/50978/1411_58_CCS	gi|697117082|ref|XP_009612468.1| PREDICTED: GDSL esterase/lipase APG [Nicotiana tomentosiformis]	5.33e-159
m140627_150819_42199_c100506862550000001823076808221302_s1_X0/123392/32_1192_CCS	gi|565400595|ref|XP_006365807.1| PREDICTED: probable 2-oxoglutarate-dependent dioxygenase AOP1.2-like [Solanum tuberosum]	4.37e-36
m140627_102627_42199_c100506862550000001823076808221300_s1_X0/93047/31_1005_CCS	gi|697134342|ref|XP_009621223.1| PREDICTED: uncharacterized protein LOC104112888 [Nicotiana tomentosiformis]	4.86e-105
m140627_124518_42199_c100506862550000001823076808221301_s1_X0/124475/1447_55_CCS	gi|110826035|gb|ABH01084.1| putative ROX1 [Nicotiana tabacum]	1.19e-37
m140627_102627_42199_c100506862550000001823076808221300_s1_X0/74478/997_54_CCS	gi|698502606|ref|XP_009796942.1| PREDICTED: psbP domain-containing protein 6, chloroplastic [Nicotiana sylvestris]	1.35e-99
m140627_124518_42199_c100506862550000001823076808221301_s1_X0/148985/1017_60_CCS	gi|565343765|ref|XP_006338998.1| PREDICTED: heme-binding-like protein At3g10130, chloroplastic-like [Solanum tuberosum]	7.86e-111
m140627_173007_42199_c100506862550000001823076808221303_s1_X0/73451/2066_56_CCS	gi|697137954|ref|XP_009623050.1| PREDICTED: probable indole-3-acetic acid-amido synthetase GH3.5 [Nicotiana tomentosiformis]	0
m140627_173007_42199_c100506862550000001823076808221303_s1_X0/94592/1057_60_CCS	gi|661872974|emb|CDP21061.1| unnamed protein product [Coffea canephora]	2.07e-101
m140627_221334_42199_c100506862550000001823076808221305_s1_X0/10720/31_2044_CCS	gi|68300884|gb|AAY89374.1| beta-amylase 1 [Nicotiana langsdorffii x Nicotiana sanderae]	0
m140627_221334_42199_c100506862550000001823076808221305_s1_X0/48300/1997_54_CCS	gi|697129086|ref|XP_009618599.1| PREDICTED: uncharacterized protein LOC104110761 isoform X1 [Nicotiana tomentosiformis]	0
m140627_124518_42199_c100506862550000001823076808221301_s1_X0/32571/1018_59_CCS	gi|698450701|ref|XP_009776034.1| PREDICTED: rhodanese-like domain-containing protein 14, chloroplastic [Nicotiana sylvestris]	2.31e-97
m140627_124518_42199_c100506862550000001823076808221301_s1_X0/51779/30_1154_CCS	gi|694363345|ref|XP_009360962.1| PREDICTED: chlorophyll a-b binding protein of LHCII type 1-like [Pyrus x bretschneideri]	5.29e-112
m140627_102627_42199_c100506862550000001823076808221300_s1_X0/19673/1058_58_CCS	gi|698438113|ref|XP_009804550.1| PREDICTED: chlorophyll a-b binding protein CP29.1, chloroplastic-like [Nicotiana sylvestris]	2.51e-135
m140627_150819_42199_c100506862550000001823076808221302_s1_X0/131053/32_1101_CCS	gi|698488712|ref|XP_009790946.1| PREDICTED: NHL repeat-containing protein 2 [Nicotiana sylvestris]	9.19e-163
m140627_150819_42199_c100506862550000001823076808221302_s1_X0/84769/32_1328_CCS	gi|698548995|ref|XP_009768511.1| PREDICTED: oxygen-evolving enhancer protein 1, chloroplastic [Nicotiana sylvestris] gi|30013657|gb|AAP03871.1| oxygen evolving complex 33 kDa photosystem II protein [Nicotiana tabacum]	3.07e-150
m140627_124518_42199_c100506862550000001823076808221301_s1_X0/158219/961_55_CCS	gi|115808|sp|P04783.1|CB25_PETSP RecName: Full=Chlorophyll a-b binding protein 91R, chloroplastic; AltName: Full=LHCII type I CAB-91R; Short=LHCP; Flags: Precursor [Petunia sp.] gi|20487|emb|CAA26209.1| unnamed protein product [Petunia sp.]	2.35e-107
m140627_150819_42199_c100506862550000001823076808221302_s1_X0/67768/30_1208_CCS	gi|661887902|emb|CDP08458.1| unnamed protein product [Coffea canephora]	1.08e-55
m140627_150819_42199_c100506862550000001823076808221302_s1_X0/54503/1122_59_CCS	gi|697118572|ref|XP_009613216.1| PREDICTED: uncharacterized protein LOC104106380 [Nicotiana tomentosiformis]	2.74e-120
m140627_102627_42199_c100506862550000001823076808221300_s1_X0/73391/1003_57_CCS	gi|697124438|ref|XP_009616215.1| PREDICTED: calvin cycle protein CP12-1, chloroplastic-like [Nicotiana tomentosiformis]	4.77e-54
m140627_124518_42199_c100506862550000001823076808221301_s1_X0/109589/1227_57_CCS	gi|698520398|ref|XP_009805070.1| PREDICTED: probable carboxylesterase 12 [Nicotiana sylvestris]	3.65e-150
m140627_195211_42199_c100506862550000001823076808221304_s1_X0/75850/31_905_CCS	gi|132098|sp|P04715.1|RBS2_PETHY RecName: Full=Ribulose bisphosphate carboxylase small chain SSU11A, chloroplastic; Short=RuBisCO small subunit SSU11A; Flags: Precursor [Petunia x hybrida] gi|68085|pir||RKPJS1 ribulose-bisphosphate carboxylase (EC 4.1.1.39) small chain (ssu11A) precursor - garden petunia gi|20493|emb|CAA27445.1| ribulose 1,5-bisphosphate carboxylase [Petunia x hybrida]	1.03e-90
m140627_102627_42199_c100506862550000001823076808221300_s1_X0/122507/1176_60_CCS	gi|697164036|ref|XP_009590839.1| PREDICTED: zinc finger protein CONSTANS-LIKE 16-like [Nicotiana tomentosiformis]	1.87e-128
m140627_124518_42199_c100506862550000001823076808221301_s1_X0/48395/31_1045_CCS	gi|698539980|ref|XP_009765610.1| PREDICTED: oxygen-evolving enhancer protein 2-1, chloroplastic [Nicotiana sylvestris] gi|384038827|gb|AFH58004.1| chloroplast PsbP4 precursor [Nicotiana benthamiana]	4.82e-167
m140627_173007_42199_c100506862550000001823076808221303_s1_X0/16413/1783_58_CCS	gi|698559162|ref|XP_009771493.1| PREDICTED: uncharacterized protein LOC104222019 isoform X1 [Nicotiana sylvestris]	0
m140627_173007_42199_c100506862550000001823076808221303_s1_X0/55068/889_62_CCS	gi|565352062|ref|XP_006342966.1| PREDICTED: coatomer subunit zeta-1-like [Solanum tuberosum]	6.36e-72
m140627_124518_42199_c100506862550000001823076808221301_s1_X0/93642/1257_64_CCS	gi|698460902|ref|XP_009781652.1| PREDICTED: 29 kDa ribonucleoprotein B, chloroplastic [Nicotiana sylvestris]	3.03e-87
m140627_124518_42199_c100506862550000001823076808221301_s1_X0/101345/30_981_CCS	gi|698567230|ref|XP_009773716.1| PREDICTED: ATP synthase delta chain, chloroplastic [Nicotiana sylvestris]	1.8e-85
m140627_221334_42199_c100506862550000001823076808221305_s1_X0/120596/1846_56_CCS	gi|377648388|gb|AFB70997.1| ribulose bisphosphate carboxylase/oxygenase activase [Nicotiana attenuata]	1.41e-170
m140627_124518_42199_c100506862550000001823076808221301_s1_X0/126557/1608_55_CCS	gi|697121610|ref|XP_009614782.1| PREDICTED: geranylgeranyl diphosphate reductase, chloroplastic [Nicotiana tomentosiformis] gi|75216452|sp|Q9ZS34.1|CHLP_TOBAC RecName: Full=Geranylgeranyl diphosphate reductase, chloroplastic; AltName: Full=Geranylgeranyl reductase; Flags: Precursor gi|3821254|emb|CAA07683.1| geranylgeranyl reductase [Nicotiana tabacum]	0
m140627_150819_42199_c100506862550000001823076808221302_s1_X0/85179/1067_55_CCS	gi|694363345|ref|XP_009360962.1| PREDICTED: chlorophyll a-b binding protein of LHCII type 1-like [Pyrus x bretschneideri]	5.46e-99
m140627_102627_42199_c100506862550000001823076808221300_s1_X0/8402/28_1189_CCS	gi|697103194|ref|XP_009605068.1| PREDICTED: lipoxygenase 6, chloroplastic isoform X2 [Nicotiana tomentosiformis]	0
m140627_221334_42199_c100506862550000001823076808221305_s1_X0/106802/32_2454_CCS	gi|698550966|ref|XP_009769152.1| PREDICTED: uncharacterized aarF domain-containing protein kinase At1g79600, chloroplastic [Nicotiana sylvestris] gi|698550969|ref|XP_009769153.1| PREDICTED: uncharacterized aarF domain-containing protein kinase At1g79600, chloroplastic [Nicotiana sylvestris]	0
m140627_221334_42199_c100506862550000001823076808221305_s1_X0/28911/2275_60_CCS	gi|697133902|ref|XP_009620998.1| PREDICTED: glycine dehydrogenase (decarboxylating), mitochondrial [Nicotiana tomentosiformis]	0
m140627_102627_42199_c100506862550000001823076808221300_s1_X0/144708/28_1660_CCS	gi|698558959|ref|XP_009771440.1| PREDICTED: uncharacterized protein LOC104221976 [Nicotiana sylvestris]	2.67e-178
m140627_150819_42199_c100506862550000001823076808221302_s1_X0/71184/31_1316_CCS	gi|697113680|ref|XP_009610723.1| PREDICTED: uncharacterized protein LOC104104364 [Nicotiana tomentosiformis]	0
m140627_150819_42199_c100506862550000001823076808221302_s1_X0/16876/31_891_CCS	gi|29468504|gb|AAO85557.1| photosystem I subunit XI [Nicotiana attenuata]	7.84e-116
m140627_173007_42199_c100506862550000001823076808221303_s1_X0/123880/29_1725_CCS	gi|698481145|ref|XP_009787584.1| PREDICTED: uncharacterized protein LOC104235495 [Nicotiana sylvestris] gi|698481148|ref|XP_009787585.1| PREDICTED: uncharacterized protein LOC104235495 [Nicotiana sylvestris]	2.28e-112
m140627_173007_42199_c100506862550000001823076808221303_s1_X0/114356/29_786_CCS	gi|697110247|ref|XP_009608993.1| PREDICTED: non-specific lipid-transfer protein 1 {ECO:0000303|PubMed:19958316}-like [Nicotiana tomentosiformis]	1.32e-58
m140627_124518_42199_c100506862550000001823076808221301_s1_X0/116774/30_998_CCS	gi|565363489|ref|XP_006348469.1| PREDICTED: uncharacterized protein LOC102578879 isoform X1 [Solanum tuberosum]	5.28e-166
m140627_195211_42199_c100506862550000001823076808221304_s1_X0/20460/2085_49_CCS	gi|698540500|ref|XP_009765772.1| PREDICTED: probable inositol transporter 2 [Nicotiana sylvestris]	0
m140627_173007_42199_c100506862550000001823076808221303_s1_X0/11469/30_2199_CCS	gi|350536267|ref|NP_001233982.1| subtilisin-like protease precursor [Solanum lycopersicum] gi|2230959|emb|CAA71234.1| subtilisin-like protease [Solanum lycopersicum] gi|4200336|emb|CAA76725.1| P69B protein [Solanum lycopersicum]	0
m140627_221334_42199_c100506862550000001823076808221305_s1_X0/86205/32_1830_CCS	gi|697155391|ref|XP_009631935.1| PREDICTED: protein fluG isoform X2 [Nicotiana tomentosiformis]	0
m140627_124518_42199_c100506862550000001823076808221301_s1_X0/103434/1094_59_CCS	gi|698531529|ref|XP_009762594.1| PREDICTED: ribulose bisphosphate carboxylase/oxygenase activase 1, chloroplastic isoform X2 [Nicotiana sylvestris]	4.84e-146
m140627_102627_42199_c100506862550000001823076808221300_s1_X0/116444/31_859_CCS	gi|823142489|ref|XP_012471044.1| PREDICTED: uncharacterized protein LOC105788629 [Gossypium raimondii] gi|763751009|gb|KJB18397.1| hypothetical protein B456_003G115500 [Gossypium raimondii]	1.03e-13
m140627_195211_42199_c100506862550000001823076808221304_s1_X0/99023/1581_60_CCS	gi|565343331|ref|XP_006338791.1| PREDICTED: probable receptor-like protein kinase At5g38990-like [Solanum tuberosum]	4.71e-146
m140627_150819_42199_c100506862550000001823076808221302_s1_X0/89785/31_1491_CCS	gi|590685167|ref|XP_007042028.1| Fructose-bisphosphate aldolase 1 [Theobroma cacao] gi|508705963|gb|EOX97859.1| Fructose-bisphosphate aldolase 1 [Theobroma cacao]	0
m140627_173007_42199_c100506862550000001823076808221303_s1_X0/4100/2319_59_CCS	gi|697161878|ref|XP_009589735.1| PREDICTED: cyclic nucleotide-gated ion channel 2 [Nicotiana tomentosiformis]	0
m140627_124518_42199_c100506862550000001823076808221301_s1_X0/34212/30_930_CCS	gi|697116145|ref|XP_009611990.1| PREDICTED: chlorophyll a-b binding protein 13, chloroplastic [Nicotiana tomentosiformis] gi|698501244|ref|XP_009796328.1| PREDICTED: chlorophyll a-b binding protein 13, chloroplastic [Nicotiana sylvestris] gi|671775148|gb|AII99807.1| chlorophyll a-b binding protein 13, chloroplastic-like protein [Nicotiana tabacum]	2.74e-179
m140627_173007_42199_c100506862550000001823076808221303_s1_X0/57080/688_49_CCS	gi|698582678|ref|XP_009777894.1| PREDICTED: photosystem I reaction center subunit VI-1, chloroplastic [Nicotiana sylvestris] gi|407353|dbj|BAA04633.1| PSI-H precursor [Nicotiana sylvestris]	6.04e-62
m140627_124518_42199_c100506862550000001823076808221301_s1_X0/76042/31_1669_CCS	gi|697124125|ref|XP_009616055.1| PREDICTED: cytochrome P450 87A3-like isoform X1 [Nicotiana tomentosiformis]	0
m140627_195211_42199_c100506862550000001823076808221304_s1_X0/93838/31_1927_CCS	gi|697110017|ref|XP_009608874.1| PREDICTED: cation/calcium exchanger 1-like [Nicotiana tomentosiformis]	0
m140627_102627_42199_c100506862550000001823076808221300_s1_X0/63642/1055_59_CCS	gi|29468504|gb|AAO85557.1| photosystem I subunit XI [Nicotiana attenuata]	4.09e-115
m140627_195211_42199_c100506862550000001823076808221304_s1_X0/63830/31_1840_CCS	gi|697166258|ref|XP_009591954.1| PREDICTED: cytochrome P450 71A1-like [Nicotiana tomentosiformis]	0
m140627_221334_42199_c100506862550000001823076808221305_s1_X0/94103/31_1073_CCS	gi|697161813|ref|XP_009589699.1| PREDICTED: protein TIFY 10B-like isoform X1 [Nicotiana tomentosiformis]	9.38e-67
m140627_150819_42199_c100506862550000001823076808221302_s1_X0/3986/31_1074_CCS	gi|698506335|ref|XP_009798565.1| PREDICTED: 30S ribosomal protein 2, chloroplastic [Nicotiana sylvestris]	2.48e-120
m140627_221334_42199_c100506862550000001823076808221305_s1_X0/93500/1520_53_CCS	gi|697116220|ref|XP_009612027.1| PREDICTED: glycerate dehydrogenase [Nicotiana tomentosiformis]	1.14e-167
m140627_150819_42199_c100506862550000001823076808221302_s1_X0/132535/1233_58_CCS	gi|115804|sp|P04782.1|CB24_PETSP RecName: Full=Chlorophyll a-b binding protein 25, chloroplastic; AltName: Full=LHCII type I CAB-25; Short=LHCP; Flags: Precursor [Petunia sp.] gi|20483|emb|CAA26211.1| unnamed protein product [Petunia sp.]	8.59e-126
m140627_150819_42199_c100506862550000001823076808221302_s1_X0/29988/31_897_CCS	gi|697112359|ref|XP_009610057.1| PREDICTED: protein PAM68, chloroplastic [Nicotiana tomentosiformis]	1.02e-64
m140627_102627_42199_c100506862550000001823076808221300_s1_X0/129996/33_1024_CCS	gi|565391642|ref|XP_006361530.1| PREDICTED: chlorophyll a-b binding protein 3C, chloroplastic-like isoform X1 [Solanum tuberosum] gi|565391644|ref|XP_006361531.1| PREDICTED: chlorophyll a-b binding protein 3C, chloroplastic-like isoform X2 [Solanum tuberosum]	2.26e-162
m140627_195211_42199_c100506862550000001823076808221304_s1_X0/132361/856_70_CCS	gi|698425167|ref|XP_009784907.1| PREDICTED: auxin-binding protein ABP19a-like [Nicotiana sylvestris]	1.38e-56
m140627_124518_42199_c100506862550000001823076808221301_s1_X0/154511/973_53_CCS	gi|120665|sp|P09044.1|G3PB_TOBAC RecName: Full=Glyceraldehyde-3-phosphate dehydrogenase B, chloroplastic; AltName: Full=NADP-dependent glyceraldehydephosphate dehydrogenase subunit B; Flags: Precursor, partial [Nicotiana tabacum] gi|170239|gb|AAA34076.1| glyceraldehyde-3-phosphate dehydrogenase B-subunit precursor, partial [Nicotiana tabacum]	4.02e-91
m140627_102627_42199_c100506862550000001823076808221300_s1_X0/115255/31_1396_CCS	gi|697141100|ref|XP_009624659.1| PREDICTED: mechanosensitive ion channel protein 2, chloroplastic-like isoform X2 [Nicotiana tomentosiformis]	0
m140627_102627_42199_c100506862550000001823076808221300_s1_X0/87373/984_56_CCS	gi|565367314|ref|XP_006350317.1| PREDICTED: uncharacterized protein At4g13230-like [Solanum tuberosum]	2.26e-47
m140627_195211_42199_c100506862550000001823076808221304_s1_X0/127478/30_1163_CCS	gi|763773197|gb|KJB40320.1| hypothetical protein B456_007G057400 [Gossypium raimondii]	1.8e-112
m140627_102627_42199_c100506862550000001823076808221300_s1_X0/123300/1031_58_CCS	gi|697154598|ref|XP_009631536.1| PREDICTED: chlorophyll a-b binding protein 8, chloroplastic [Nicotiana tomentosiformis]	2.87e-87
m140627_124518_42199_c100506862550000001823076808221301_s1_X0/38444/1249_54_CCS	gi|697186838|ref|XP_009602455.1| PREDICTED: UPF0603 protein At1g54780, chloroplastic [Nicotiana tomentosiformis]	0
m140627_150819_42199_c100506862550000001823076808221302_s1_X0/40963/30_1463_CCS	gi|460370090|ref|XP_004230887.1| PREDICTED: fructose-bisphosphate aldolase 1, chloroplastic [Solanum lycopersicum]	0
m140627_102627_42199_c100506862550000001823076808221300_s1_X0/28529/1545_63_CCS	gi|565383154|ref|XP_006357887.1| PREDICTED: uncharacterized oxidoreductase At1g06690, chloroplastic-like [Solanum tuberosum]	0
m140627_221334_42199_c100506862550000001823076808221305_s1_X0/32992/31_755_CCS	gi|698576268|ref|XP_009776165.1| PREDICTED: PGR5-like protein 1B, chloroplastic [Nicotiana sylvestris] gi|698576272|ref|XP_009776166.1| PREDICTED: PGR5-like protein 1B, chloroplastic [Nicotiana sylvestris]	2.83e-79
m140627_102627_42199_c100506862550000001823076808221300_s1_X0/8701/1004_59_CCS	gi|310921|gb|AAA34057.1| carbonic anhydrase, partial [Nicotiana tabacum]	3.87e-168
m140627_102627_42199_c100506862550000001823076808221300_s1_X0/94931/1026_61_CCS	gi|693920|gb|AAA80593.1| chlorophyll a/b binding protein [Solanum tuberosum]	2.59e-128
m140627_195211_42199_c100506862550000001823076808221304_s1_X0/12861/1827_53_CCS	gi|697145375|ref|XP_009626821.1| PREDICTED: (3S,6E)-nerolidol synthase 1 [Nicotiana tomentosiformis]	0
m140627_150819_42199_c100506862550000001823076808221302_s1_X0/16633/1204_56_CCS	gi|743788660|ref|XP_011034130.1| PREDICTED: transketolase, chloroplastic [Populus euphratica]	4.68e-118
m140627_124518_42199_c100506862550000001823076808221301_s1_X0/133868/31_1290_CCS	gi|698423979|ref|XP_009783064.1| PREDICTED: intracellular ribonuclease LX-like isoform X1 [Nicotiana sylvestris]	8.73e-75
m140627_221334_42199_c100506862550000001823076808221305_s1_X0/111876/31_2109_CCS	gi|698522679|ref|XP_009758151.1| PREDICTED: D-3-phosphoglycerate dehydrogenase 1, chloroplastic-like [Nicotiana sylvestris]	0
m140627_102627_42199_c100506862550000001823076808221300_s1_X0/142344/1276_56_CCS	gi|698526193|ref|XP_009759927.1| PREDICTED: oxygen-evolving enhancer protein 1, chloroplastic-like [Nicotiana sylvestris]	0
m140627_221334_42199_c100506862550000001823076808221305_s1_X0/110359/31_2304_CCS	gi|697137869|ref|XP_009623007.1| PREDICTED: mechanosensitive ion channel protein 6-like [Nicotiana tomentosiformis]	0
m140627_173007_42199_c100506862550000001823076808221303_s1_X0/79559/1744_59_CCS	gi|697113568|ref|XP_009610668.1| PREDICTED: proline-rich protein 4 isoform X2 [Nicotiana tomentosiformis]	1.3e-65
m140627_221334_42199_c100506862550000001823076808221305_s1_X0/68277/32_1032_CCS	gi|697116409|ref|XP_009612114.1| PREDICTED: rhodanese-like domain-containing protein 9, chloroplastic [Nicotiana tomentosiformis]	4.09e-123
m140627_221334_42199_c100506862550000001823076808221305_s1_X0/30714/31_1049_CCS	gi|698436802|ref|XP_009802534.1| PREDICTED: magnesium-chelatase subunit ChlD, chloroplastic [Nicotiana sylvestris]	4.01e-158
m140627_150819_42199_c100506862550000001823076808221302_s1_X0/142237/31_1280_CCS	gi|657974784|ref|XP_008379228.1| PREDICTED: phosphoenolpyruvate/phosphate translocator 2, chloroplastic-like isoform X1 [Malus domestica]	1.02e-113
m140627_173007_42199_c100506862550000001823076808221303_s1_X0/32028/1010_58_CCS	gi|565376387|ref|XP_006354687.1| PREDICTED: protein SUPPRESSOR OF GENE SILENCING 3-like [Solanum tuberosum]	8.89e-109
m140627_124518_42199_c100506862550000001823076808221301_s1_X0/112677/991_66_CCS	gi|698468624|ref|XP_009783396.1| PREDICTED: acetyl-CoA-benzylalcohol acetyltransferase-like [Nicotiana sylvestris]	1.39e-71
m140627_221334_42199_c100506862550000001823076808221305_s1_X0/156954/31_1018_CCS	gi|460379190|ref|XP_004235347.1| PREDICTED: UPF0725 protein At4g29550-like [Solanum lycopersicum]	2.68e-66
m140627_150819_42199_c100506862550000001823076808221302_s1_X0/80334/1045_63_CCS	gi|674913833|emb|CDY19412.1| BnaC05g09210D [Brassica napus] gi|674935377|emb|CDX98028.1| BnaA06g07790D [Brassica napus]	5.24e-147
m140627_221334_42199_c100506862550000001823076808221305_s1_X0/29868/1446_56_CCS	gi|698531529|ref|XP_009762594.1| PREDICTED: ribulose bisphosphate carboxylase/oxygenase activase 1, chloroplastic isoform X2 [Nicotiana sylvestris]	1.49e-167
m140627_150819_42199_c100506862550000001823076808221302_s1_X0/116581/1555_57_CCS	gi|604303053|gb|EYU22578.1| hypothetical protein MIMGU_mgv1a004881mg [Erythranthe guttata] gi|604303054|gb|EYU22579.1| hypothetical protein MIMGU_mgv1a004881mg [Erythranthe guttata] gi|604303055|gb|EYU22580.1| hypothetical protein MIMGU_mgv1a004881mg [Erythranthe guttata]	1.71e-81
m140627_221334_42199_c100506862550000001823076808221305_s1_X0/129716/29_2205_CCS	gi|698454045|ref|XP_009780084.1| PREDICTED: signal peptide peptidase-like 2 [Nicotiana sylvestris]	0
m140627_150819_42199_c100506862550000001823076808221302_s1_X0/42006/31_1264_CCS	gi|697147381|ref|XP_009627848.1| PREDICTED: protein FLUORESCENT IN BLUE LIGHT, chloroplastic-like [Nicotiana tomentosiformis]	6.96e-150
m140627_102627_42199_c100506862550000001823076808221300_s1_X0/108228/31_1156_CCS	gi|698470207|ref|XP_009783757.1| PREDICTED: fructose-1,6-bisphosphatase, chloroplastic-like [Nicotiana sylvestris]	1.39e-133
m140627_173007_42199_c100506862550000001823076808221303_s1_X0/48259/1334_59_CCS	gi|565398028|ref|XP_006364582.1| PREDICTED: ribulose-phosphate 3-epimerase, chloroplastic-like [Solanum tuberosum]	0
m140627_102627_42199_c100506862550000001823076808221300_s1_X0/120760/30_1114_CCS	gi|565345332|ref|XP_006339751.1| PREDICTED: uncharacterized protein LOC102594273 [Solanum tuberosum]	3.95e-111
m140627_221334_42199_c100506862550000001823076808221305_s1_X0/8537/1146_57_CCS	gi|698471963|ref|XP_009784157.1| PREDICTED: kynurenine--oxoglutarate transaminase [Nicotiana sylvestris]	0
m140627_221334_42199_c100506862550000001823076808221305_s1_X0/143709/1797_61_CCS	gi|669216137|gb|AII18057.1| photosystem II CP43 chlorophyll apoprotein, partial (chloroplast) [Viburnum cylindricum] gi|669216141|gb|AII18059.1| photosystem II CP43 chlorophyll apoprotein, partial (chloroplast) [Viburnum dilatatum]	0
m140627_173007_42199_c100506862550000001823076808221303_s1_X0/105365/31_1268_CCS	gi|698478679|ref|XP_009786482.1| PREDICTED: endochitinase 3-like [Nicotiana sylvestris]	3.66e-163
m140627_195211_42199_c100506862550000001823076808221304_s1_X0/132482/1246_59_CCS	gi|697134468|ref|XP_009621285.1| PREDICTED: protein ECERIFERUM 1 [Nicotiana tomentosiformis]	9.77e-153
m140627_173007_42199_c100506862550000001823076808221303_s1_X0/69717/1970_59_CCS	gi|697095982|ref|XP_009614130.1| PREDICTED: potassium channel AKT2/3-like [Nicotiana tomentosiformis]	0
m140627_173007_42199_c100506862550000001823076808221303_s1_X0/86242/2140_54_CCS	gi|697109746|ref|XP_009608737.1| PREDICTED: protein NRT1/ PTR FAMILY 6.2-like isoform X1 [Nicotiana tomentosiformis]	0
m140627_173007_42199_c100506862550000001823076808221303_s1_X0/127764/978_58_CCS	gi|698529901|ref|XP_009761767.1| PREDICTED: stress protein DDR48-like [Nicotiana sylvestris]	2.27e-19
m140627_221334_42199_c100506862550000001823076808221305_s1_X0/74984/1659_57_CCS	gi|697121820|ref|XP_009614892.1| PREDICTED: triose phosphate/phosphate translocator, chloroplastic [Nicotiana tomentosiformis]	0
m140627_195211_42199_c100506862550000001823076808221304_s1_X0/60202/30_1431_CCS	gi|698478861|ref|XP_009786561.1| PREDICTED: serine/threonine-protein kinase SRK2E-like [Nicotiana sylvestris] gi|698478863|ref|XP_009786562.1| PREDICTED: serine/threonine-protein kinase SRK2E-like [Nicotiana sylvestris] gi|698478865|ref|XP_009786563.1| PREDICTED: serine/threonine-protein kinase SRK2E-like [Nicotiana sylvestris]	0
m140627_102627_42199_c100506862550000001823076808221300_s1_X0/114537/31_1116_CCS	gi|698552354|ref|XP_009769607.1| PREDICTED: uncharacterized protein LOC104220433 [Nicotiana sylvestris]	0
m140627_221334_42199_c100506862550000001823076808221305_s1_X0/148356/31_2399_CCS	gi|697130207|ref|XP_009619168.1| PREDICTED: LOW QUALITY PROTEIN: phototropin-1 [Nicotiana tomentosiformis]	0
m140627_221334_42199_c100506862550000001823076808221305_s1_X0/119526/31_1698_CCS	gi|697109748|ref|XP_009608738.1| PREDICTED: protein NRT1/ PTR FAMILY 6.2-like isoform X2 [Nicotiana tomentosiformis]	0
m140627_150819_42199_c100506862550000001823076808221302_s1_X0/143607/31_997_CCS	gi|698584882|ref|XP_009778493.1| PREDICTED: LOW QUALITY PROTEIN: furcatin hydrolase-like [Nicotiana sylvestris]	9.06e-146
m140627_150819_42199_c100506862550000001823076808221302_s1_X0/156088/1161_56_CCS	gi|698450536|ref|XP_009775706.1| PREDICTED: inositol polyphosphate multikinase alpha [Nicotiana sylvestris] gi|698450547|ref|XP_009775714.1| PREDICTED: inositol polyphosphate multikinase alpha [Nicotiana sylvestris] gi|698450553|ref|XP_009775719.1| PREDICTED: inositol polyphosphate multikinase alpha [Nicotiana sylvestris] gi|698450559|ref|XP_009775724.1| PREDICTED: inositol polyphosphate multikin…	0
m140627_195211_42199_c100506862550000001823076808221304_s1_X0/62069/774_55_CCS	gi|132098|sp|P04715.1|RBS2_PETHY RecName: Full=Ribulose bisphosphate carboxylase small chain SSU11A, chloroplastic; Short=RuBisCO small subunit SSU11A; Flags: Precursor [Petunia x hybrida] gi|68085|pir||RKPJS1 ribulose-bisphosphate carboxylase (EC 4.1.1.39) small chain (ssu11A) precursor - garden petunia gi|20493|emb|CAA27445.1| ribulose 1,5-bisphosphate carboxylase [Petunia x hybrida]	1.68e-114
m140627_150819_42199_c100506862550000001823076808221302_s1_X0/48870/32_1190_CCS	gi|823253575|ref|XP_012459419.1| PREDICTED: cytochrome P450 CYP749A22-like [Gossypium raimondii] gi|763811341|gb|KJB78243.1| hypothetical protein B456_012G185300 [Gossypium raimondii]	2.04e-83
m140627_195211_42199_c100506862550000001823076808221304_s1_X0/154122/1835_57_CCS	gi|697144091|ref|XP_009626166.1| PREDICTED: serine carboxypeptidase-like 20 [Nicotiana tomentosiformis]	0
m140627_221334_42199_c100506862550000001823076808221305_s1_X0/109898/30_1831_CCS	gi|697114085|ref|XP_009610938.1| PREDICTED: rho GTPase-activating protein 5 [Nicotiana tomentosiformis]	0
m140627_124518_42199_c100506862550000001823076808221301_s1_X0/71854/1204_62_CCS	gi|115808|sp|P04783.1|CB25_PETSP RecName: Full=Chlorophyll a-b binding protein 91R, chloroplastic; AltName: Full=LHCII type I CAB-91R; Short=LHCP; Flags: Precursor [Petunia sp.] gi|20487|emb|CAA26209.1| unnamed protein product [Petunia sp.]	3.21e-130
m140627_221334_42199_c100506862550000001823076808221305_s1_X0/25353/1211_58_CCS	gi|698468624|ref|XP_009783396.1| PREDICTED: acetyl-CoA-benzylalcohol acetyltransferase-like [Nicotiana sylvestris]	3.28e-143
m140627_124518_42199_c100506862550000001823076808221301_s1_X0/101031/32_1072_CCS	gi|697153140|ref|XP_009630813.1| PREDICTED: probable plastid-lipid-associated protein 8, chloroplastic [Nicotiana tomentosiformis]	1.01e-130
m140627_124518_42199_c100506862550000001823076808221301_s1_X0/102682/31_1127_CCS	gi|565400595|ref|XP_006365807.1| PREDICTED: probable 2-oxoglutarate-dependent dioxygenase AOP1.2-like [Solanum tuberosum]	4.19e-100
m140627_173007_42199_c100506862550000001823076808221303_s1_X0/120157/1008_55_CCS	gi|697130302|ref|XP_009619210.1| PREDICTED: tetrapyrrole-binding protein, chloroplastic, partial [Nicotiana tomentosiformis]	1.19e-99
m140627_150819_42199_c100506862550000001823076808221302_s1_X0/138948/1208_60_CCS	gi|697181003|ref|XP_009599485.1| PREDICTED: uncharacterized protein LOC104095139 [Nicotiana tomentosiformis]	5.33e-49
m140627_195211_42199_c100506862550000001823076808221304_s1_X0/51276/31_928_CCS	gi|565357720|ref|XP_006345687.1| PREDICTED: serine/arginine-rich splicing factor RS2Z33-like isoform X3 [Solanum tuberosum]	2.84e-68
m140627_124518_42199_c100506862550000001823076808221301_s1_X0/25041/31_1227_CCS	gi|71726952|gb|AAZ39647.1| cytochrome P450 monooxygenase [Petunia x hybrida]	4.32e-137
m140627_173007_42199_c100506862550000001823076808221303_s1_X0/46684/910_50_CCS	gi|697170874|ref|XP_009594361.1| PREDICTED: gibberellin-regulated protein 1-like [Nicotiana tomentosiformis] gi|388784848|gb|AFK78108.1| snakin-2-like protein [Nicotiana tabacum]	9.46e-60
m140627_102627_42199_c100506862550000001823076808221300_s1_X0/150850/31_897_CCS	gi|698530004|ref|XP_009761817.1| PREDICTED: uncharacterized protein LOC104213946 [Nicotiana sylvestris]	7.23e-78
m140627_124518_42199_c100506862550000001823076808221301_s1_X0/55626/1003_52_CCS	gi|697176935|ref|XP_009597417.1| PREDICTED: chlorophyll a-b binding protein 50, chloroplastic [Nicotiana tomentosiformis]	3.41e-140
m140627_124518_42199_c100506862550000001823076808221301_s1_X0/74448/31_905_CCS	gi|698571225|ref|XP_009774823.1| PREDICTED: ATP synthase subunit b&apos;, chloroplastic-like [Nicotiana sylvestris]	3.3e-94
m140627_195211_42199_c100506862550000001823076808221304_s1_X0/111710/779_55_CCS	gi|132098|sp|P04715.1|RBS2_PETHY RecName: Full=Ribulose bisphosphate carboxylase small chain SSU11A, chloroplastic; Short=RuBisCO small subunit SSU11A; Flags: Precursor [Petunia x hybrida] gi|68085|pir||RKPJS1 ribulose-bisphosphate carboxylase (EC 4.1.1.39) small chain (ssu11A) precursor - garden petunia gi|20493|emb|CAA27445.1| ribulose 1,5-bisphosphate carboxylase [Petunia x hybrida]	1.2e-52
m140627_124518_42199_c100506862550000001823076808221301_s1_X0/46925/994_55_CCS	gi|697136478|ref|XP_009622317.1| PREDICTED: vesicle-associated membrane protein 727 [Nicotiana tomentosiformis] gi|697136480|ref|XP_009622319.1| PREDICTED: vesicle-associated membrane protein 727 [Nicotiana tomentosiformis] gi|698551362|ref|XP_009769284.1| PREDICTED: vesicle-associated membrane protein 727 [Nicotiana sylvestris] gi|698551365|ref|XP_009769285.1| PREDICTED: vesicle-associated membr…	4.4e-169
m140627_221334_42199_c100506862550000001823076808221305_s1_X0/151160/29_1399_CCS	gi|698528366|ref|XP_009761015.1| PREDICTED: fructose-bisphosphate aldolase 1, chloroplastic-like [Nicotiana sylvestris]	0
m140627_102627_42199_c100506862550000001823076808221300_s1_X0/125298/1110_59_CCS	gi|698475345|ref|XP_009785059.1| PREDICTED: thaumatin-like protein isoform X2 [Nicotiana sylvestris]	4.17e-162
m140627_124518_42199_c100506862550000001823076808221301_s1_X0/71751/1054_59_CCS	gi|698451497|ref|XP_009777741.1| PREDICTED: photosystem I reaction center subunit III, chloroplastic-like [Nicotiana sylvestris]	8.29e-85
m140627_221334_42199_c100506862550000001823076808221305_s1_X0/54299/2337_57_CCS	gi|698431152|ref|XP_009794076.1| PREDICTED: acid beta-fructofuranosidase AIV-18 [Nicotiana sylvestris]	0
m140627_195211_42199_c100506862550000001823076808221304_s1_X0/15679/31_973_CCS	gi|697114006|ref|XP_009610892.1| PREDICTED: photosystem II core complex proteins psbY, chloroplastic [Nicotiana tomentosiformis]	1.78e-58
m140627_221334_42199_c100506862550000001823076808221305_s1_X0/53760/31_1769_CCS	gi|10720247|sp|O49074.1|RCA_SOLPN RecName: Full=Ribulose bisphosphate carboxylase/oxygenase activase, chloroplastic; Short=RA; Short=RuBisCO activase; Flags: Precursor [Solanum pennellii] gi|2707330|gb|AAC15236.1| rubisco activase [Solanum pennellii]	0
m140627_102627_42199_c100506862550000001823076808221300_s1_X0/144665/30_1139_CCS	gi|116385|sp|P08894.1|CHSA_PETHY RecName: Full=Chalcone synthase A; AltName: Full=Naringenin-chalcone synthase A gi|20542|emb|CAA27718.1| unnamed protein product [Petunia x hybrida]	0
m140627_124518_42199_c100506862550000001823076808221301_s1_X0/117975/1549_58_CCS	gi|71726952|gb|AAZ39647.1| cytochrome P450 monooxygenase [Petunia x hybrida]	0
m140627_124518_42199_c100506862550000001823076808221301_s1_X0/55745/1081_52_CCS	gi|703130851|ref|XP_010104736.1| Actin-depolymerizing factor [Morus notabilis] gi|587913997|gb|EXC01786.1| Actin-depolymerizing factor [Morus notabilis]	1.61e-53
m140627_221334_42199_c100506862550000001823076808221305_s1_X0/138459/31_1865_CCS	gi|565358697|ref|XP_006346162.1| PREDICTED: probable WRKY transcription factor 20-like [Solanum tuberosum]	0
m140627_102627_42199_c100506862550000001823076808221300_s1_X0/22780/32_1114_CCS	gi|698545274|ref|XP_009767327.1| PREDICTED: uncharacterized protein LOC104218509 [Nicotiana sylvestris]	1.36e-93
m140627_150819_42199_c100506862550000001823076808221302_s1_X0/120924/29_890_CCS	gi|848863797|ref|XP_012832662.1| PREDICTED: chlorophyll a-b binding protein 3C, chloroplastic-like [Erythranthe guttatus]	1.66e-110
m140627_221334_42199_c100506862550000001823076808221305_s1_X0/123545/1337_58_CCS	gi|115804|sp|P04782.1|CB24_PETSP RecName: Full=Chlorophyll a-b binding protein 25, chloroplastic; AltName: Full=LHCII type I CAB-25; Short=LHCP; Flags: Precursor [Petunia sp.] gi|20483|emb|CAA26211.1| unnamed protein product [Petunia sp.]	6.05e-122
m140627_173007_42199_c100506862550000001823076808221303_s1_X0/30371/32_954_CCS	gi|460381914|ref|XP_004236686.1| PREDICTED: glutamine synthetase cytosolic isozyme 1-1 [Solanum lycopersicum]	8.34e-138
m140627_195211_42199_c100506862550000001823076808221304_s1_X0/73208/1422_51_CCS	gi|565395939|ref|XP_006363592.1| PREDICTED: vacuolar cation/proton exchanger 3-like [Solanum tuberosum]	1.87e-166
m140627_150819_42199_c100506862550000001823076808221302_s1_X0/135423/1679_52_CCS	gi|697109959|ref|XP_009608843.1| PREDICTED: oligopeptide transporter 7-like [Nicotiana tomentosiformis]	1.07e-159
m140627_221334_42199_c100506862550000001823076808221305_s1_X0/135531/31_877_CCS	gi|460392627|ref|XP_004241917.1| PREDICTED: 60S ribosomal protein L15 [Solanum lycopersicum] gi|565377089|ref|XP_006355022.1| PREDICTED: 60S ribosomal protein L15-like [Solanum tuberosum] gi|565380256|ref|XP_006356521.1| PREDICTED: 60S ribosomal protein L15 [Solanum tuberosum]	2.67e-123
m140627_195211_42199_c100506862550000001823076808221304_s1_X0/155303/30_1790_CCS	gi|698514940|ref|XP_009802341.1| PREDICTED: uncharacterized protein LOC104247890 [Nicotiana sylvestris]	3.47e-139
m140627_150819_42199_c100506862550000001823076808221302_s1_X0/12319/31_1680_CCS	gi|698578260|ref|XP_009776701.1| PREDICTED: sedoheptulose-1,7-bisphosphatase, chloroplastic-like [Nicotiana sylvestris]	0
m140627_221334_42199_c100506862550000001823076808221305_s1_X0/37256/30_1336_CCS	gi|698509343|ref|XP_009799895.1| PREDICTED: uncharacterized protein LOC104245894 isoform X2 [Nicotiana sylvestris]	6.53e-171
m140627_195211_42199_c100506862550000001823076808221304_s1_X0/113971/31_1053_CCS	gi|460405507|ref|XP_004248217.1| PREDICTED: chlorophyll a-b binding protein 8, chloroplastic-like [Solanum lycopersicum]	9.32e-150
m140627_195211_42199_c100506862550000001823076808221304_s1_X0/21007/1116_58_CCS	gi|697175911|ref|XP_009596905.1| PREDICTED: uncharacterized protein At4g14100-like isoform X1 [Nicotiana tomentosiformis]	4.93e-88
m140627_150819_42199_c100506862550000001823076808221302_s1_X0/65228/30_945_CCS	gi|698566881|ref|XP_009773617.1| PREDICTED: chlorophyll a-b binding protein P4, chloroplastic [Nicotiana sylvestris]	8.24e-89
m140627_195211_42199_c100506862550000001823076808221304_s1_X0/148973/1799_62_CCS	gi|58430496|dbj|BAD89042.1| UDP-glucose glucosyltransferase [Solanum aculeatissimum]	5.41e-158
m140627_150819_42199_c100506862550000001823076808221302_s1_X0/93955/1294_57_CCS	gi|697186838|ref|XP_009602455.1| PREDICTED: UPF0603 protein At1g54780, chloroplastic [Nicotiana tomentosiformis]	8.05e-105
m140627_102627_42199_c100506862550000001823076808221300_s1_X0/134748/31_1288_CCS	gi|698576268|ref|XP_009776165.1| PREDICTED: PGR5-like protein 1B, chloroplastic [Nicotiana sylvestris] gi|698576272|ref|XP_009776166.1| PREDICTED: PGR5-like protein 1B, chloroplastic [Nicotiana sylvestris]	0
m140627_102627_42199_c100506862550000001823076808221300_s1_X0/30275/946_54_CCS	gi|697111283|ref|XP_009609516.1| PREDICTED: chlorophyll a-b binding protein 6A, chloroplastic [Nicotiana tomentosiformis]	9.86e-173
m140627_195211_42199_c100506862550000001823076808221304_s1_X0/88102/1210_57_CCS	gi|71726952|gb|AAZ39647.1| cytochrome P450 monooxygenase [Petunia x hybrida]	1.18e-130
m140627_195211_42199_c100506862550000001823076808221304_s1_X0/109112/2186_59_CCS	gi|697114443|ref|XP_009611128.1| PREDICTED: probable carotenoid cleavage dioxygenase 4, chloroplastic [Nicotiana tomentosiformis]	0
m140627_150819_42199_c100506862550000001823076808221302_s1_X0/6722/1263_51_CCS	gi|565348900|ref|XP_006341438.1| PREDICTED: unknown protein DS12 from 2D-PAGE of leaf, chloroplastic-like [Solanum tuberosum]	4.18e-179
m140627_173007_42199_c100506862550000001823076808221303_s1_X0/23750/1977_60_CCS	gi|669216137|gb|AII18057.1| photosystem II CP43 chlorophyll apoprotein, partial (chloroplast) [Viburnum cylindricum] gi|669216141|gb|AII18059.1| photosystem II CP43 chlorophyll apoprotein, partial (chloroplast) [Viburnum dilatatum]	0
m140627_150819_42199_c100506862550000001823076808221302_s1_X0/84914/1048_56_CCS	gi|470136258|ref|XP_004303913.1| PREDICTED: chlorophyll a-b binding protein 8, chloroplastic [Fragaria vesca subsp. vesca]	4.09e-84
m140627_221334_42199_c100506862550000001823076808221305_s1_X0/99395/2331_60_CCS	gi|697160377|ref|XP_009588961.1| PREDICTED: linoleate 13S-lipoxygenase 2-1, chloroplastic-like [Nicotiana tomentosiformis]	0
m140627_221334_42199_c100506862550000001823076808221305_s1_X0/33324/1165_60_CCS	gi|120661|sp|P09043.1|G3PA_TOBAC RecName: Full=Glyceraldehyde-3-phosphate dehydrogenase A, chloroplastic; AltName: Full=NADP-dependent glyceraldehydephosphate dehydrogenase subunit A; Flags: Precursor, partial [Nicotiana tabacum] gi|170237|gb|AAA34075.1| glyceraldehyde-3-phosphate dehydrogenase A-subunit precursor, partial [Nicotiana tabacum]	1.23e-101
m140627_150819_42199_c100506862550000001823076808221302_s1_X0/95286/1106_63_CCS	gi|698519502|ref|XP_009804618.1| PREDICTED: uncharacterized protein LOC104249821 [Nicotiana sylvestris]	1.15e-58
m140627_102627_42199_c100506862550000001823076808221300_s1_X0/83693/31_1040_CCS	gi|698543567|ref|XP_009766784.1| PREDICTED: uncharacterized protein LOC104218083 [Nicotiana sylvestris]	7.99e-111
m140627_195211_42199_c100506862550000001823076808221304_s1_X0/72174/1180_52_CCS	gi|565379323|ref|XP_006356077.1| PREDICTED: chlorophyll a-b binding protein 3C, chloroplastic-like [Solanum tuberosum]	9.83e-75
m140627_150819_42199_c100506862550000001823076808221302_s1_X0/90032/1023_56_CCS	gi|460409728|ref|XP_004250290.1| PREDICTED: uncharacterized protein LOC101263778 [Solanum lycopersicum]	1.41e-22
m140627_102627_42199_c100506862550000001823076808221300_s1_X0/137626/31_1473_CCS	gi|697147887|ref|XP_009628115.1| PREDICTED: bifunctional L-3-cyanoalanine synthase/cysteine synthase 2, mitochondrial [Nicotiana tomentosiformis]	0
m140627_173007_42199_c100506862550000001823076808221303_s1_X0/7419/30_2119_CCS	gi|460400646|ref|XP_004245844.1| PREDICTED: beta-amylase 3, chloroplastic [Solanum lycopersicum]	0
m140627_173007_42199_c100506862550000001823076808221303_s1_X0/54055/31_739_CCS	gi|698555707|ref|XP_009770565.1| PREDICTED: uncharacterized protein PAM68-like [Nicotiana sylvestris]	8.63e-74
m140627_195211_42199_c100506862550000001823076808221304_s1_X0/76384/1663_57_CCS	gi|71726952|gb|AAZ39647.1| cytochrome P450 monooxygenase [Petunia x hybrida]	0
m140627_124518_42199_c100506862550000001823076808221301_s1_X0/34885/31_1264_CCS	gi|568215586|ref|NP_001275128.1| alpha-1,4 glucan phosphorylase L-2 isozyme, chloroplastic/amyloplastic [Solanum tuberosum] gi|1730557|sp|P53535.1|PHSL2_SOLTU RecName: Full=Alpha-1,4 glucan phosphorylase L-2 isozyme, chloroplastic/amyloplastic; AltName: Full=Starch phosphorylase L-2; Flags: Precursor gi|313349|emb|CAA52036.1| starch phosphorylase [Solanum tuberosum]	5.34e-177
m140627_102627_42199_c100506862550000001823076808221300_s1_X0/138086/1110_54_CCS	gi|525314083|ref|NP_001265946.1| Hop-interacting protein THI032 [Solanum lycopersicum] gi|723752607|ref|XP_010314658.1| PREDICTED: hop-interacting protein THI032 isoform X1 [Solanum lycopersicum] gi|723752610|ref|XP_010314659.1| PREDICTED: hop-interacting protein THI032 isoform X1 [Solanum lycopersicum] gi|723752613|ref|XP_010314661.1| PREDICTED: hop-interacting protein THI032 isoform X1 [Solanum…	1.91e-156
m140627_221334_42199_c100506862550000001823076808221305_s1_X0/18098/1266_58_CCS	gi|565344403|ref|XP_006339306.1| PREDICTED: probable 2-oxoglutarate-dependent dioxygenase AOP1.2-like [Solanum tuberosum]	8.13e-128
m140627_173007_42199_c100506862550000001823076808221303_s1_X0/39298/30_612_CCS	gi|698501922|ref|XP_009796636.1| PREDICTED: ferredoxin [Nicotiana sylvestris]	1.81e-76
m140627_221334_42199_c100506862550000001823076808221305_s1_X0/149964/30_1646_CCS	gi|698498141|ref|XP_009794994.1| PREDICTED: purple acid phosphatase 2-like [Nicotiana sylvestris]	0
m140627_173007_42199_c100506862550000001823076808221303_s1_X0/129138/739_59_CCS	gi|698505731|ref|XP_009798300.1| PREDICTED: uncharacterized protein LOC104244551 [Nicotiana sylvestris]	1.43e-90
m140627_173007_42199_c100506862550000001823076808221303_s1_X0/143465/31_1848_CCS	gi|697149621|ref|XP_009629022.1| PREDICTED: dual specificity protein kinase splA-like [Nicotiana tomentosiformis]	9.61e-169
m140627_150819_42199_c100506862550000001823076808221302_s1_X0/35189/1542_54_CCS	gi|460401720|ref|XP_004246365.1| PREDICTED: fructose-1,6-bisphosphatase, chloroplastic-like [Solanum lycopersicum]	3.3e-175
m140627_124518_42199_c100506862550000001823076808221301_s1_X0/115980/32_1504_CCS	gi|460378042|ref|XP_004234789.1| PREDICTED: uncharacterized protein LOC101256951 [Solanum lycopersicum] gi|723681420|ref|XP_010317888.1| PREDICTED: uncharacterized protein LOC101256951 [Solanum lycopersicum]	0
m140627_173007_42199_c100506862550000001823076808221303_s1_X0/54125/1155_65_CCS	gi|565388918|ref|XP_006360213.1| PREDICTED: CBS domain-containing protein CBSX1, chloroplastic-like [Solanum tuberosum]	2.52e-138
m140627_102627_42199_c100506862550000001823076808221300_s1_X0/123962/29_1476_CCS	gi|728850411|gb|KHG29854.1| putative fructose-bisphosphate aldolase 2, chloroplastic -like protein [Gossypium arboreum]	4.63e-70
m140627_150819_42199_c100506862550000001823076808221302_s1_X0/8987/31_1479_CCS	gi|698498141|ref|XP_009794994.1| PREDICTED: purple acid phosphatase 2-like [Nicotiana sylvestris]	0
m140627_124518_42199_c100506862550000001823076808221301_s1_X0/25483/1376_54_CCS	gi|697123098|ref|XP_009615536.1| PREDICTED: LOW QUALITY PROTEIN: acetolactate synthase 2, chloroplastic-like [Nicotiana tomentosiformis]	0
m140627_221334_42199_c100506862550000001823076808221305_s1_X0/113996/28_2123_CCS	gi|697147352|ref|XP_009627832.1| PREDICTED: uncharacterized protein LOC104118315 [Nicotiana tomentosiformis]	0
m140627_221334_42199_c100506862550000001823076808221305_s1_X0/104832/719_57_CCS	gi|697098306|ref|XP_009626056.1| PREDICTED: 14 kDa proline-rich protein DC2.15-like [Nicotiana tomentosiformis]	2.14e-52
m140627_195211_42199_c100506862550000001823076808221304_s1_X0/66321/970_53_CCS	gi|460400646|ref|XP_004245844.1| PREDICTED: beta-amylase 3, chloroplastic [Solanum lycopersicum]	1.11e-111
m140627_102627_42199_c100506862550000001823076808221300_s1_X0/68246/32_1150_CCS	gi|565400595|ref|XP_006365807.1| PREDICTED: probable 2-oxoglutarate-dependent dioxygenase AOP1.2-like [Solanum tuberosum]	8.77e-80
m140627_195211_42199_c100506862550000001823076808221304_s1_X0/139996/1592_59_CCS	gi|698481093|ref|XP_009787560.1| PREDICTED: trihelix transcription factor GTL1-like [Nicotiana sylvestris]	9.14e-50
m140627_102627_42199_c100506862550000001823076808221300_s1_X0/140761/31_952_CCS	gi|565353885|ref|XP_006343852.1| PREDICTED: uncharacterized protein LOC102584581 [Solanum tuberosum]	1.26e-65
m140627_102627_42199_c100506862550000001823076808221300_s1_X0/152890/1077_55_CCS	gi|132098|sp|P04715.1|RBS2_PETHY RecName: Full=Ribulose bisphosphate carboxylase small chain SSU11A, chloroplastic; Short=RuBisCO small subunit SSU11A; Flags: Precursor [Petunia x hybrida] gi|68085|pir||RKPJS1 ribulose-bisphosphate carboxylase (EC 4.1.1.39) small chain (ssu11A) precursor - garden petunia gi|20493|emb|CAA27445.1| ribulose 1,5-bisphosphate carboxylase [Petunia x hybrida]	5.5e-103
m140627_124518_42199_c100506862550000001823076808221301_s1_X0/82809/1164_55_CCS	gi|629121397|gb|KCW85887.1| hypothetical protein EUGRSUZ_B02608 [Eucalyptus grandis]	2.81e-125
m140627_195211_42199_c100506862550000001823076808221304_s1_X0/66196/1453_58_CCS	gi|698447934|ref|XP_009771610.1| PREDICTED: fructose-1,6-bisphosphatase, cytosolic [Nicotiana sylvestris]	3.76e-156
m140627_221334_42199_c100506862550000001823076808221305_s1_X0/34092/31_1978_CCS	gi|723727895|ref|XP_010325922.1| PREDICTED: cell division protein FtsZ homolog 2-1, chloroplastic-like [Solanum lycopersicum] gi|723727898|ref|XP_010325923.1| PREDICTED: cell division protein FtsZ homolog 2-1, chloroplastic-like [Solanum lycopersicum] gi|723727901|ref|XP_010325924.1| PREDICTED: cell division protein FtsZ homolog 2-1, chloroplastic-like [Solanum lycopersicum] gi|723727904|ref|XP_0…	0
m140627_102627_42199_c100506862550000001823076808221300_s1_X0/19926/964_58_CCS	gi|698579826|ref|XP_009777123.1| PREDICTED: linoleate 13S-lipoxygenase 2-1, chloroplastic-like [Nicotiana sylvestris]	4.89e-42
m140627_102627_42199_c100506862550000001823076808221300_s1_X0/17490/1645_58_CCS	gi|697171979|ref|XP_009594925.1| PREDICTED: ATP synthase gamma chain, chloroplastic [Nicotiana tomentosiformis] gi|231610|sp|P29790.1|ATPG_TOBAC RecName: Full=ATP synthase gamma chain, chloroplastic; AltName: Full=F-ATPase gamma subunit; Flags: Precursor [Nicotiana tabacum] gi|19785|emb|CAA45152.1| ATP synthase (gamma subunit) [Nicotiana tabacum]	2.83e-155
m140627_221334_42199_c100506862550000001823076808221305_s1_X0/7611/31_1619_CCS	gi|460368535|ref|XP_004230121.1| PREDICTED: uncharacterized protein LOC101244036 [Solanum lycopersicum]	0
m140627_195211_42199_c100506862550000001823076808221304_s1_X0/10731/31_973_CCS	gi|565372525|ref|XP_006352843.1| PREDICTED: protein LOL1-like isoform X1 [Solanum tuberosum] gi|565372527|ref|XP_006352844.1| PREDICTED: protein LOL1-like isoform X2 [Solanum tuberosum] gi|565372529|ref|XP_006352845.1| PREDICTED: protein LOL1-like isoform X3 [Solanum tuberosum]	1.65e-75
m140627_150819_42199_c100506862550000001823076808221302_s1_X0/149927/1126_58_CCS	gi|332371916|dbj|BAK22408.1| glucose-6-phosphate dehydrogenase [Nicotiana benthamiana]	2.45e-136
m140627_173007_42199_c100506862550000001823076808221303_s1_X0/137721/31_2002_CCS	gi|698520676|ref|XP_009757149.1| PREDICTED: lysosomal beta glucosidase-like [Nicotiana sylvestris]	0
m140627_221334_42199_c100506862550000001823076808221305_s1_X0/124757/30_1485_CCS	gi|565383824|ref|XP_006358050.1| PREDICTED: uncharacterized protein LOC102580323 [Solanum tuberosum]	4.23e-93
m140627_173007_42199_c100506862550000001823076808221303_s1_X0/128085/868_55_CCS	gi|698515799|ref|XP_009802779.1| PREDICTED: uncharacterized protein LOC104248250 [Nicotiana sylvestris]	1.92e-129
m140627_221334_42199_c100506862550000001823076808221305_s1_X0/46736/31_1192_CCS	gi|743816495|ref|XP_011020188.1| PREDICTED: 36.4 kDa proline-rich protein-like [Populus euphratica]	5.98e-26
m140627_102627_42199_c100506862550000001823076808221300_s1_X0/49032/32_1676_CCS	gi|698515359|ref|XP_009802554.1| PREDICTED: cytochrome P450 83B1-like [Nicotiana sylvestris]	0
m140627_195211_42199_c100506862550000001823076808221304_s1_X0/97855/31_1289_CCS	gi|734413679|gb|KHN37049.1| Glycine dehydrogenase [decarboxylating], mitochondrial [Glycine soja]	2.47e-88
m140627_221334_42199_c100506862550000001823076808221305_s1_X0/138387/1240_54_CCS	gi|565345494|ref|XP_006339831.1| PREDICTED: probable esterase KAI2-like [Solanum tuberosum]	1.22e-144
m140627_195211_42199_c100506862550000001823076808221304_s1_X0/73597/1316_56_CCS	gi|565344403|ref|XP_006339306.1| PREDICTED: probable 2-oxoglutarate-dependent dioxygenase AOP1.2-like [Solanum tuberosum]	4.12e-120
m140627_102627_42199_c100506862550000001823076808221300_s1_X0/39079/1291_60_CCS	gi|697143311|ref|XP_009625762.1| PREDICTED: lecithin-cholesterol acyltransferase-like 1 [Nicotiana tomentosiformis]	3.66e-89
m140627_102627_42199_c100506862550000001823076808221300_s1_X0/157400/50_1329_CCS	gi|565352459|ref|XP_006343160.1| PREDICTED: serine carboxypeptidase-like 18-like isoform X1 [Solanum tuberosum]	4.69e-105
m140627_221334_42199_c100506862550000001823076808221305_s1_X0/130774/1275_71_CCS	gi|565372690|ref|XP_006352922.1| PREDICTED: phosphoribulokinase, chloroplastic-like [Solanum tuberosum]	6.76e-149
m140627_195211_42199_c100506862550000001823076808221304_s1_X0/122933/31_835_CCS	gi|698490139|ref|XP_009791578.1| PREDICTED: triacylglycerol lipase 1 [Nicotiana sylvestris]	1.07e-110
m140627_221334_42199_c100506862550000001823076808221305_s1_X0/65765/32_1103_CCS	gi|697111283|ref|XP_009609516.1| PREDICTED: chlorophyll a-b binding protein 6A, chloroplastic [Nicotiana tomentosiformis]	7.81e-172
m140627_173007_42199_c100506862550000001823076808221303_s1_X0/54366/2001_53_CCS	gi|698552005|ref|XP_009769494.1| PREDICTED: trihelix transcription factor GT-2-like [Nicotiana sylvestris]	1.47e-56
m140627_102627_42199_c100506862550000001823076808221300_s1_X0/16875/938_60_CCS	gi|698571225|ref|XP_009774823.1| PREDICTED: ATP synthase subunit b&apos;, chloroplastic-like [Nicotiana sylvestris]	5.15e-94
m140627_173007_42199_c100506862550000001823076808221303_s1_X0/56627/1688_47_CCS	gi|698468624|ref|XP_009783396.1| PREDICTED: acetyl-CoA-benzylalcohol acetyltransferase-like [Nicotiana sylvestris]	9.6e-166
m140627_102627_42199_c100506862550000001823076808221300_s1_X0/68420/1314_55_CCS	gi|697132728|ref|XP_009620415.1| PREDICTED: GDSL esterase/lipase At2g04570-like [Nicotiana tomentosiformis]	2.92e-169
m140627_173007_42199_c100506862550000001823076808221303_s1_X0/46749/1526_51_CCS	gi|697171979|ref|XP_009594925.1| PREDICTED: ATP synthase gamma chain, chloroplastic [Nicotiana tomentosiformis] gi|231610|sp|P29790.1|ATPG_TOBAC RecName: Full=ATP synthase gamma chain, chloroplastic; AltName: Full=F-ATPase gamma subunit; Flags: Precursor [Nicotiana tabacum] gi|19785|emb|CAA45152.1| ATP synthase (gamma subunit) [Nicotiana tabacum]	3.58e-154
m140627_150819_42199_c100506862550000001823076808221302_s1_X0/9467/32_1122_CCS	gi|460401640|ref|XP_004246325.1| PREDICTED: chlorophyll a-b binding protein CP29.1, chloroplastic [Solanum lycopersicum]	1.89e-174
m140627_173007_42199_c100506862550000001823076808221303_s1_X0/113458/31_1220_CCS	gi|27808434|dbj|BAC55523.1| spermidine synthase [Petunia x hybrida]	0
m140627_150819_42199_c100506862550000001823076808221302_s1_X0/118479/1004_53_CCS	gi|698539980|ref|XP_009765610.1| PREDICTED: oxygen-evolving enhancer protein 2-1, chloroplastic [Nicotiana sylvestris] gi|384038827|gb|AFH58004.1| chloroplast PsbP4 precursor [Nicotiana benthamiana]	2.41e-167
m140627_124518_42199_c100506862550000001823076808221301_s1_X0/140147/34_1284_CCS	gi|697098332|ref|XP_009626190.1| PREDICTED: squamosa promoter-binding-like protein 4 [Nicotiana tomentosiformis] gi|758375288|gb|AJO69985.1| SBP-box 4 [Nicotiana tabacum]	7.91e-43
m140627_102627_42199_c100506862550000001823076808221300_s1_X0/97478/31_1265_CCS	gi|565382793|ref|XP_006357716.1| PREDICTED: carboxylesterase 1-like [Solanum tuberosum]	1.45e-109
m140627_221334_42199_c100506862550000001823076808221305_s1_X0/145652/1453_61_CCS	gi|698528366|ref|XP_009761015.1| PREDICTED: fructose-bisphosphate aldolase 1, chloroplastic-like [Nicotiana sylvestris]	0
m140627_195211_42199_c100506862550000001823076808221304_s1_X0/7191/1599_60_CCS	gi|357492397|ref|XP_003616487.1| Metallocarboxypeptidase inhibitor [Medicago truncatula] gi|355517822|gb|AES99445.1| signal anchor, putative [Medicago truncatula]	8.29e-134
m140627_221334_42199_c100506862550000001823076808221305_s1_X0/111781/26_2347_CCS	gi|71726946|gb|AAZ39644.1| cytochrome P450 monooxygenase [Petunia x hybrida]	3.1e-100
m140627_221334_42199_c100506862550000001823076808221305_s1_X0/97735/2308_56_CCS	gi|697150638|ref|XP_009629529.1| PREDICTED: importin-5-like isoform X1 [Nicotiana tomentosiformis]	4.27e-173
m140627_173007_42199_c100506862550000001823076808221303_s1_X0/9790/929_53_CCS	gi|698565009|ref|XP_009773141.1| PREDICTED: protein CURVATURE THYLAKOID 1B, chloroplastic [Nicotiana sylvestris]	1.04e-59
m140627_173007_42199_c100506862550000001823076808221303_s1_X0/128406/31_2566_CCS	gi|697141100|ref|XP_009624659.1| PREDICTED: mechanosensitive ion channel protein 2, chloroplastic-like isoform X2 [Nicotiana tomentosiformis]	0
m140627_150819_42199_c100506862550000001823076808221302_s1_X0/150293/1194_57_CCS	gi|565400595|ref|XP_006365807.1| PREDICTED: probable 2-oxoglutarate-dependent dioxygenase AOP1.2-like [Solanum tuberosum]	5.52e-83
m140627_221334_42199_c100506862550000001823076808221305_s1_X0/92905/30_1458_CCS	gi|698510587|ref|XP_009800449.1| PREDICTED: glyceraldehyde-3-phosphate dehydrogenase A, chloroplastic [Nicotiana sylvestris]	0
m140627_173007_42199_c100506862550000001823076808221303_s1_X0/56993/1305_59_CCS	gi|384038813|gb|AFH57997.1| chloroplast PsbO1 precursor [Nicotiana benthamiana]	0
m140627_173007_42199_c100506862550000001823076808221303_s1_X0/19406/31_1238_CCS	gi|698520398|ref|XP_009805070.1| PREDICTED: probable carboxylesterase 12 [Nicotiana sylvestris]	6.56e-150
m140627_173007_42199_c100506862550000001823076808221303_s1_X0/87987/1971_56_CCS	gi|697106392|ref|XP_009607037.1| PREDICTED: uncharacterized protein LOC104101295 [Nicotiana tomentosiformis]	0
m140627_102627_42199_c100506862550000001823076808221300_s1_X0/138112/31_1185_CCS	gi|697185657|ref|XP_009601868.1| PREDICTED: uncharacterized protein LOC104097065 [Nicotiana tomentosiformis]	2.34e-81
m140627_195211_42199_c100506862550000001823076808221304_s1_X0/53597/946_58_CCS	gi|698517522|ref|XP_009803641.1| PREDICTED: uncharacterized protein LOC104248979 [Nicotiana sylvestris]	1.42e-65
m140627_195211_42199_c100506862550000001823076808221304_s1_X0/104287/727_59_CCS	gi|565393388|ref|XP_006362360.1| PREDICTED: non-specific lipid-transfer protein 2-like [Solanum tuberosum]	1.14e-57
m140627_102627_42199_c100506862550000001823076808221300_s1_X0/148375/31_1304_CCS	gi|698517806|ref|XP_009803784.1| PREDICTED: cytochrome P450 87A3-like [Nicotiana sylvestris]	7.28e-134
m140627_221334_42199_c100506862550000001823076808221305_s1_X0/51299/1261_57_CCS	gi|71726946|gb|AAZ39644.1| cytochrome P450 monooxygenase [Petunia x hybrida]	4.87e-101
m140627_102627_42199_c100506862550000001823076808221300_s1_X0/128295/1106_62_CCS	gi|357458595|ref|XP_003599578.1| NAD(P)H-quinone oxidoreductase subunit 2 A [Medicago truncatula] gi|355488626|gb|AES69829.1| NAD(P)H-quinone oxidoreductase subunit 2 [Medicago truncatula]	1.57e-110
m140627_195211_42199_c100506862550000001823076808221304_s1_X0/31025/30_1920_CCS	gi|697114611|ref|XP_009611218.1| PREDICTED: root phototropism protein 2 [Nicotiana tomentosiformis]	0
m140627_150819_42199_c100506862550000001823076808221302_s1_X0/70863/1127_63_CCS	gi|460401640|ref|XP_004246325.1| PREDICTED: chlorophyll a-b binding protein CP29.1, chloroplastic [Solanum lycopersicum]	0
m140627_195211_42199_c100506862550000001823076808221304_s1_X0/130365/1787_57_CCS	gi|697129987|ref|XP_009619055.1| PREDICTED: peroxisomal (S)-2-hydroxy-acid oxidase [Nicotiana tomentosiformis] gi|697129989|ref|XP_009619056.1| PREDICTED: peroxisomal (S)-2-hydroxy-acid oxidase [Nicotiana tomentosiformis]	0
m140627_124518_42199_c100506862550000001823076808221301_s1_X0/11423/31_1054_CCS	gi|115804|sp|P04782.1|CB24_PETSP RecName: Full=Chlorophyll a-b binding protein 25, chloroplastic; AltName: Full=LHCII type I CAB-25; Short=LHCP; Flags: Precursor [Petunia sp.] gi|20483|emb|CAA26211.1| unnamed protein product [Petunia sp.]	2.3e-168
m140627_195211_42199_c100506862550000001823076808221304_s1_X0/98036/31_1713_CCS	gi|821369733|gb|AKH40248.1| DIM/DWF1 [Withania somnifera]	0
m140627_102627_42199_c100506862550000001823076808221300_s1_X0/141531/33_728_CCS	gi|132098|sp|P04715.1|RBS2_PETHY RecName: Full=Ribulose bisphosphate carboxylase small chain SSU11A, chloroplastic; Short=RuBisCO small subunit SSU11A; Flags: Precursor [Petunia x hybrida] gi|68085|pir||RKPJS1 ribulose-bisphosphate carboxylase (EC 4.1.1.39) small chain (ssu11A) precursor - garden petunia gi|20493|emb|CAA27445.1| ribulose 1,5-bisphosphate carboxylase [Petunia x hybrida]	3.44e-112
m140627_150819_42199_c100506862550000001823076808221302_s1_X0/24953/1104_59_CCS	gi|698576995|ref|XP_009776354.1| PREDICTED: cytochrome P450 87A3-like isoform X1 [Nicotiana sylvestris]	4.09e-150
m140627_102627_42199_c100506862550000001823076808221300_s1_X0/51337/30_1326_CCS	gi|697148293|ref|XP_009628327.1| PREDICTED: elongation factor TuA, chloroplastic [Nicotiana tomentosiformis]	0
m140627_173007_42199_c100506862550000001823076808221303_s1_X0/151375/28_2444_CCS	gi|697109809|ref|XP_009608768.1| PREDICTED: subtilisin-like protease SDD1 [Nicotiana tomentosiformis]	0
m140627_102627_42199_c100506862550000001823076808221300_s1_X0/136356/30_1540_CCS	gi|698558959|ref|XP_009771440.1| PREDICTED: uncharacterized protein LOC104221976 [Nicotiana sylvestris]	0
m140627_102627_42199_c100506862550000001823076808221300_s1_X0/38177/1158_58_CCS	gi|698528815|ref|XP_009761238.1| PREDICTED: uncharacterized protein LOC104213436 [Nicotiana sylvestris]	1.5e-96
m140627_102627_42199_c100506862550000001823076808221300_s1_X0/98208/31_918_CCS	gi|460380798|ref|XP_004236141.1| PREDICTED: 22.7 kDa class IV heat shock protein-like [Solanum lycopersicum]	5.42e-95
m140627_124518_42199_c100506862550000001823076808221301_s1_X0/62805/31_946_CCS	gi|697176935|ref|XP_009597417.1| PREDICTED: chlorophyll a-b binding protein 50, chloroplastic [Nicotiana tomentosiformis]	4.75e-166
m140627_173007_42199_c100506862550000001823076808221303_s1_X0/11796/29_1567_CCS	gi|567858482|ref|XP_006421924.1| hypothetical protein CICLE_v10004755mg [Citrus clementina] gi|557523797|gb|ESR35164.1| hypothetical protein CICLE_v10004755mg [Citrus clementina]	0
m140627_173007_42199_c100506862550000001823076808221303_s1_X0/81520/834_58_CCS	gi|132083|sp|P04714.1|RBS1_PETHY RecName: Full=Ribulose bisphosphate carboxylase small chain SSU8, chloroplastic; Short=RuBisCO small subunit SSU8; Flags: Precursor [Petunia x hybrida] gi|68086|pir||RKPJS8 ribulose-bisphosphate carboxylase (EC 4.1.1.39) small chain (ssu8) precursor - garden petunia gi|20491|emb|CAA27444.1| ribulose 1,5-bisphosphate carboxylase [Petunia x hybrida]	1.18e-118
m140627_221334_42199_c100506862550000001823076808221305_s1_X0/71159/1025_50_CCS	gi|115808|sp|P04783.1|CB25_PETSP RecName: Full=Chlorophyll a-b binding protein 91R, chloroplastic; AltName: Full=LHCII type I CAB-91R; Short=LHCP; Flags: Precursor [Petunia sp.] gi|20487|emb|CAA26209.1| unnamed protein product [Petunia sp.]	1.63e-125
m140627_173007_42199_c100506862550000001823076808221303_s1_X0/6688/30_2242_CCS	gi|697129086|ref|XP_009618599.1| PREDICTED: uncharacterized protein LOC104110761 isoform X1 [Nicotiana tomentosiformis]	0
m140627_221334_42199_c100506862550000001823076808221305_s1_X0/30666/2174_54_CCS	gi|697129149|ref|XP_009618633.1| PREDICTED: long chain acyl-CoA synthetase 2 [Nicotiana tomentosiformis]	0
m140627_150819_42199_c100506862550000001823076808221302_s1_X0/100010/32_1130_CCS	gi|697175911|ref|XP_009596905.1| PREDICTED: uncharacterized protein At4g14100-like isoform X1 [Nicotiana tomentosiformis]	4.43e-90
m140627_150819_42199_c100506862550000001823076808221302_s1_X0/124659/1027_56_CCS	gi|565372690|ref|XP_006352922.1| PREDICTED: phosphoribulokinase, chloroplastic-like [Solanum tuberosum]	0
m140627_150819_42199_c100506862550000001823076808221302_s1_X0/82850/32_1145_CCS	gi|460401640|ref|XP_004246325.1| PREDICTED: chlorophyll a-b binding protein CP29.1, chloroplastic [Solanum lycopersicum]	1.26e-129
m140627_150819_42199_c100506862550000001823076808221302_s1_X0/93622/30_1195_CCS	gi|630866529|gb|AHZ08760.1| 2-hydroxyisoflavanone dehydratase [Nicotiana tabacum]	1.72e-144
m140627_221334_42199_c100506862550000001823076808221305_s1_X0/18181/46_2190_CCS	gi|698506328|ref|XP_009798561.1| PREDICTED: calcium-dependent protein kinase 2-like [Nicotiana sylvestris]	0
m140627_102627_42199_c100506862550000001823076808221300_s1_X0/140428/31_1157_CCS	gi|565400595|ref|XP_006365807.1| PREDICTED: probable 2-oxoglutarate-dependent dioxygenase AOP1.2-like [Solanum tuberosum]	6.28e-86
m140627_102627_42199_c100506862550000001823076808221300_s1_X0/20993/1122_61_CCS	gi|697099954|ref|XP_009588754.1| PREDICTED: ATP synthase delta chain, chloroplastic [Nicotiana tomentosiformis]	7.08e-127
m140627_150819_42199_c100506862550000001823076808221302_s1_X0/135380/31_1130_CCS	gi|115766|sp|P13869.1|CB12_PETHY RecName: Full=Chlorophyll a-b binding protein, chloroplastic; AltName: Full=LHCI type II CAB; Flags: Precursor [Petunia x hybrida] gi|169214|gb|AAA33711.1| chlorophyll binding protein precursor [Petunia x hybrida] gi|226259|prf||1503272A chlorophyll binding protein	1.84e-175
m140627_102627_42199_c100506862550000001823076808221300_s1_X0/29833/1485_58_CCS	gi|40457326|gb|AAR86718.1| glutamine synthetase GS56 [Nicotiana attenuata]	0
m140627_195211_42199_c100506862550000001823076808221304_s1_X0/71186/1271_61_CCS	gi|697187449|ref|XP_009602762.1| PREDICTED: probable ribose-5-phosphate isomerase 4, chloroplastic [Nicotiana tomentosiformis]	3.88e-169
m140627_195211_42199_c100506862550000001823076808221304_s1_X0/104522/31_1570_CCS	gi|698468624|ref|XP_009783396.1| PREDICTED: acetyl-CoA-benzylalcohol acetyltransferase-like [Nicotiana sylvestris]	0
m140627_124518_42199_c100506862550000001823076808221301_s1_X0/108535/1475_59_CCS	gi|698482058|ref|XP_009787978.1| PREDICTED: probable pectinesterase 53 isoform X1 [Nicotiana sylvestris]	0
m140627_102627_42199_c100506862550000001823076808221300_s1_X0/138262/1461_51_CCS	gi|388883244|dbj|BAM17286.1| chalcone synthase [Petunia x hybrida]	0
m140627_221334_42199_c100506862550000001823076808221305_s1_X0/46857/942_53_CCS	gi|697116145|ref|XP_009611990.1| PREDICTED: chlorophyll a-b binding protein 13, chloroplastic [Nicotiana tomentosiformis] gi|698501244|ref|XP_009796328.1| PREDICTED: chlorophyll a-b binding protein 13, chloroplastic [Nicotiana sylvestris] gi|671775148|gb|AII99807.1| chlorophyll a-b binding protein 13, chloroplastic-like protein [Nicotiana tabacum]	2.18e-175
m140627_124518_42199_c100506862550000001823076808221301_s1_X0/133585/30_1527_CCS	gi|698510587|ref|XP_009800449.1| PREDICTED: glyceraldehyde-3-phosphate dehydrogenase A, chloroplastic [Nicotiana sylvestris]	4.85e-173
m140627_195211_42199_c100506862550000001823076808221304_s1_X0/84739/31_1157_CCS	gi|565400595|ref|XP_006365807.1| PREDICTED: probable 2-oxoglutarate-dependent dioxygenase AOP1.2-like [Solanum tuberosum]	2.68e-81
m140627_195211_42199_c100506862550000001823076808221304_s1_X0/115399/1135_54_CCS	gi|698466497|ref|XP_009782922.1| PREDICTED: chlorophyll a-b binding protein 50, chloroplastic [Nicotiana sylvestris]	1.5e-170
m140627_102627_42199_c100506862550000001823076808221300_s1_X0/141697/31_1107_CCS	gi|460380541|ref|XP_004236014.1| PREDICTED: chlorophyll a-b binding protein 4, chloroplastic [Solanum lycopersicum]	1.48e-175
m140627_150819_42199_c100506862550000001823076808221302_s1_X0/25502/1154_61_CCS	gi|698429020|ref|XP_009790723.1| PREDICTED: non-specific phospholipase C2 [Nicotiana sylvestris]	0
m140627_195211_42199_c100506862550000001823076808221304_s1_X0/88647/2036_56_CCS	gi|19896|emb|CAA41713.1| photosystem II 23 kDa polypeptide [Nicotiana tabacum]	1.25e-105
m140627_150819_42199_c100506862550000001823076808221302_s1_X0/53412/1294_62_CCS	gi|157142955|gb|ABV24460.1| chloroplast-localized protein [Nicotiana benthamiana]	1.45e-162
m140627_195211_42199_c100506862550000001823076808221304_s1_X0/151839/1022_58_CCS	gi|698574373|ref|XP_009775650.1| PREDICTED: chlorophyll a-b binding protein 21, chloroplastic [Nicotiana sylvestris]	3.33e-120
m140627_195211_42199_c100506862550000001823076808221304_s1_X0/122823/755_55_CCS	gi|697112399|ref|XP_009610076.1| PREDICTED: kirola {ECO:0000303|PubMed:21309790}-like [Nicotiana tomentosiformis]	7.27e-60
m140627_102627_42199_c100506862550000001823076808221300_s1_X0/5335/30_1395_CCS	gi|697172696|ref|XP_009595284.1| PREDICTED: beta-galactosidase 8 [Nicotiana tomentosiformis] gi|697172698|ref|XP_009595285.1| PREDICTED: beta-galactosidase 8 [Nicotiana tomentosiformis]	0
m140627_124518_42199_c100506862550000001823076808221301_s1_X0/96527/1036_59_CCS	gi|697106465|ref|XP_009607068.1| PREDICTED: uncharacterized protein LOC104101333 [Nicotiana tomentosiformis]	1.65e-71
m140627_221334_42199_c100506862550000001823076808221305_s1_X0/11153/1360_59_CCS	gi|697133846|ref|XP_009620969.1| PREDICTED: fructose-bisphosphate aldolase, cytoplasmic isozyme 1 [Nicotiana tomentosiformis]	9.93e-160
m140627_124518_42199_c100506862550000001823076808221301_s1_X0/131799/1088_57_CCS	gi|460405507|ref|XP_004248217.1| PREDICTED: chlorophyll a-b binding protein 8, chloroplastic-like [Solanum lycopersicum]	1.31e-149
m140627_221334_42199_c100506862550000001823076808221305_s1_X0/95490/31_1881_CCS	gi|698487187|ref|XP_009790275.1| PREDICTED: bifunctional purple acid phosphatase 26-like isoform X1 [Nicotiana sylvestris]	0
m140627_150819_42199_c100506862550000001823076808221302_s1_X0/139369/29_1402_CCS	gi|697111087|ref|XP_009609424.1| PREDICTED: nudix hydrolase 8 [Nicotiana tomentosiformis]	2.17e-132
m140627_102627_42199_c100506862550000001823076808221300_s1_X0/19511/1353_49_CCS	gi|729042213|dbj|BAP91041.1| glyceraldehyde 3-phosphate dehydrogenase-A [Nicotiana benthamiana]	0
m140627_221334_42199_c100506862550000001823076808221305_s1_X0/132697/1888_57_CCS	gi|697137160|ref|XP_009622669.1| PREDICTED: protein TIC 55, chloroplastic [Nicotiana tomentosiformis]	0
m140627_195211_42199_c100506862550000001823076808221304_s1_X0/57961/1938_51_CCS	gi|698465259|ref|XP_009782632.1| PREDICTED: protein IQ-DOMAIN 1 [Nicotiana sylvestris] gi|698465264|ref|XP_009782633.1| PREDICTED: protein IQ-DOMAIN 1 [Nicotiana sylvestris]	0
m140627_150819_42199_c100506862550000001823076808221302_s1_X0/64102/31_1259_CCS	gi|697121610|ref|XP_009614782.1| PREDICTED: geranylgeranyl diphosphate reductase, chloroplastic [Nicotiana tomentosiformis] gi|75216452|sp|Q9ZS34.1|CHLP_TOBAC RecName: Full=Geranylgeranyl diphosphate reductase, chloroplastic; AltName: Full=Geranylgeranyl reductase; Flags: Precursor gi|3821254|emb|CAA07683.1| geranylgeranyl reductase [Nicotiana tabacum]	0
m140627_221334_42199_c100506862550000001823076808221305_s1_X0/70092/30_1218_CCS	gi|565352142|ref|XP_006343006.1| PREDICTED: inorganic pyrophosphatase 1-like [Solanum tuberosum]	6.96e-167
m140627_102627_42199_c100506862550000001823076808221300_s1_X0/108323/1392_58_CCS	gi|565395313|ref|XP_006363286.1| PREDICTED: alcohol dehydrogenase-like 1-like [Solanum tuberosum]	0
m140627_150819_42199_c100506862550000001823076808221302_s1_X0/93641/743_58_CCS	gi|460394059|ref|XP_004242623.1| PREDICTED: 50S ribosomal protein L35, chloroplastic [Solanum lycopersicum]	4.19e-60
m140627_102627_42199_c100506862550000001823076808221300_s1_X0/129046/1140_60_CCS	gi|565400595|ref|XP_006365807.1| PREDICTED: probable 2-oxoglutarate-dependent dioxygenase AOP1.2-like [Solanum tuberosum]	4.82e-71
m140627_124518_42199_c100506862550000001823076808221301_s1_X0/9118/33_1326_CCS	gi|685315873|ref|XP_009148557.1| PREDICTED: glyceraldehyde-3-phosphate dehydrogenase A, chloroplastic isoform X2 [Brassica rapa]	4.78e-114
m140627_124518_42199_c100506862550000001823076808221301_s1_X0/145201/1500_61_CCS	gi|698498141|ref|XP_009794994.1| PREDICTED: purple acid phosphatase 2-like [Nicotiana sylvestris]	0
m140627_124518_42199_c100506862550000001823076808221301_s1_X0/87501/32_1026_CCS	gi|115808|sp|P04783.1|CB25_PETSP RecName: Full=Chlorophyll a-b binding protein 91R, chloroplastic; AltName: Full=LHCII type I CAB-91R; Short=LHCP; Flags: Precursor [Petunia sp.] gi|20487|emb|CAA26209.1| unnamed protein product [Petunia sp.]	2.53e-137
m140627_221334_42199_c100506862550000001823076808221305_s1_X0/135267/2063_62_CCS	gi|697098049|ref|XP_009624643.1| PREDICTED: 4-alpha-glucanotransferase DPE2 [Nicotiana tomentosiformis] gi|697098051|ref|XP_009624651.1| PREDICTED: 4-alpha-glucanotransferase DPE2 [Nicotiana tomentosiformis]	0
m140627_124518_42199_c100506862550000001823076808221301_s1_X0/63795/31_1470_CCS	gi|697124125|ref|XP_009616055.1| PREDICTED: cytochrome P450 87A3-like isoform X1 [Nicotiana tomentosiformis]	0
m140627_102627_42199_c100506862550000001823076808221300_s1_X0/99960/1192_54_CCS	gi|565398028|ref|XP_006364582.1| PREDICTED: ribulose-phosphate 3-epimerase, chloroplastic-like [Solanum tuberosum]	0
m140627_102627_42199_c100506862550000001823076808221300_s1_X0/45008/28_1211_CCS	gi|697180798|ref|XP_009599381.1| PREDICTED: uncharacterized protein LOC104095040 [Nicotiana tomentosiformis]	2.46e-151
m140627_221334_42199_c100506862550000001823076808221305_s1_X0/113173/1928_56_CCS	gi|697149621|ref|XP_009629022.1| PREDICTED: dual specificity protein kinase splA-like [Nicotiana tomentosiformis]	5.2e-170
m140627_173007_42199_c100506862550000001823076808221303_s1_X0/5630/1072_60_CCS	gi|697106040|ref|XP_009606853.1| PREDICTED: ATP-dependent zinc metalloprotease FTSH, chloroplastic [Nicotiana tomentosiformis]	0
m140627_173007_42199_c100506862550000001823076808221303_s1_X0/3081/1109_58_CCS	gi|697155425|ref|XP_009631953.1| PREDICTED: thylakoid lumenal protein At1g12250, chloroplastic [Nicotiana tomentosiformis]	5.53e-71
m140627_173007_42199_c100506862550000001823076808221303_s1_X0/100974/890_56_CCS	gi|62865755|gb|AAY17070.1| chloroplast carbonic anhydrase [Nicotiana benthamiana]	9.03e-86
m140627_150819_42199_c100506862550000001823076808221302_s1_X0/55657/30_975_CCS	gi|697156635|ref|XP_009587071.1| PREDICTED: chlorophyll a-b binding protein P4, chloroplastic-like [Nicotiana tomentosiformis]	1.21e-164
m140627_124518_42199_c100506862550000001823076808221301_s1_X0/98210/30_1570_CCS	gi|120661|sp|P09043.1|G3PA_TOBAC RecName: Full=Glyceraldehyde-3-phosphate dehydrogenase A, chloroplastic; AltName: Full=NADP-dependent glyceraldehydephosphate dehydrogenase subunit A; Flags: Precursor, partial [Nicotiana tabacum] gi|170237|gb|AAA34075.1| glyceraldehyde-3-phosphate dehydrogenase A-subunit precursor, partial [Nicotiana tabacum]	2.73e-137
m140627_102627_42199_c100506862550000001823076808221300_s1_X0/149040/1094_58_CCS	gi|685357724|ref|XP_009113607.1| PREDICTED: chlorophyll a-b binding protein CP26, chloroplastic-like [Brassica rapa]	1.92e-140
m140627_221334_42199_c100506862550000001823076808221305_s1_X0/50785/31_1027_CCS	gi|697158941|ref|XP_009588231.1| PREDICTED: stress-induced protein KIN1-like [Nicotiana tomentosiformis] gi|698483593|ref|XP_009788647.1| PREDICTED: stress-induced protein KIN1-like [Nicotiana sylvestris]	1.07e-09
m140627_195211_42199_c100506862550000001823076808221304_s1_X0/103659/1998_55_CCS	gi|697127576|ref|XP_009617834.1| PREDICTED: lysosomal Pro-X carboxypeptidase [Nicotiana tomentosiformis]	0
m140627_150819_42199_c100506862550000001823076808221302_s1_X0/15715/30_984_CCS	gi|697110354|ref|XP_009609047.1| PREDICTED: protein P21-like [Nicotiana tomentosiformis]	4.56e-141
m140627_173007_42199_c100506862550000001823076808221303_s1_X0/33496/31_1918_CCS	gi|460400646|ref|XP_004245844.1| PREDICTED: beta-amylase 3, chloroplastic [Solanum lycopersicum]	0
m140627_102627_42199_c100506862550000001823076808221300_s1_X0/49142/1147_51_CCS	gi|698539980|ref|XP_009765610.1| PREDICTED: oxygen-evolving enhancer protein 2-1, chloroplastic [Nicotiana sylvestris] gi|384038827|gb|AFH58004.1| chloroplast PsbP4 precursor [Nicotiana benthamiana]	1.45e-166
m140627_102627_42199_c100506862550000001823076808221300_s1_X0/110339/30_1002_CCS	gi|698564095|ref|XP_009772888.1| PREDICTED: psbQ-like protein 2, chloroplastic [Nicotiana sylvestris]	4.28e-73
m140627_195211_42199_c100506862550000001823076808221304_s1_X0/23537/32_977_CCS	gi|302143466|emb|CBI22027.3| unnamed protein product [Vitis vinifera]	2.72e-150
m140627_195211_42199_c100506862550000001823076808221304_s1_X0/119106/1293_56_CCS	gi|698565429|ref|XP_009773258.1| PREDICTED: magnesium protoporphyrin IX methyltransferase, chloroplastic [Nicotiana sylvestris] gi|698565432|ref|XP_009773259.1| PREDICTED: magnesium protoporphyrin IX methyltransferase, chloroplastic [Nicotiana sylvestris] gi|698565436|ref|XP_009773260.1| PREDICTED: magnesium protoporphyrin IX methyltransferase, chloroplastic [Nicotiana sylvestris] gi|698565439|re…	0
m140627_195211_42199_c100506862550000001823076808221304_s1_X0/26390/1283_57_CCS	gi|697147885|ref|XP_009628114.1| PREDICTED: probable xyloglucan endotransglucosylase/hydrolase protein 7 [Nicotiana tomentosiformis]	7.68e-133
m140627_173007_42199_c100506862550000001823076808221303_s1_X0/67477/936_44_CCS	gi|460408969|ref|XP_004249913.1| PREDICTED: rubisco accumulation factor 1, chloroplastic [Solanum lycopersicum]	2.04e-83
m140627_221334_42199_c100506862550000001823076808221305_s1_X0/122650/30_1746_CCS	gi|698494709|ref|XP_009793535.1| PREDICTED: allene oxide synthase-like [Nicotiana sylvestris]	1.3e-153
m140627_221334_42199_c100506862550000001823076808221305_s1_X0/121175/31_1254_CCS	gi|460411035|ref|XP_004250920.1| PREDICTED: ABC transporter G family member 15-like [Solanum lycopersicum]	3.42e-161
m140627_195211_42199_c100506862550000001823076808221304_s1_X0/150310/31_1397_CCS	gi|565390555|ref|XP_006361002.1| PREDICTED: LOW QUALITY PROTEIN: glycine dehydrogenase [decarboxylating], mitochondrial-like [Solanum tuberosum]	0
m140627_102627_42199_c100506862550000001823076808221300_s1_X0/42003/1080_52_CCS	gi|697118664|ref|XP_009613268.1| PREDICTED: chlorophyll a-b binding protein CP24 10A, chloroplastic-like [Nicotiana tomentosiformis]	9.32e-171
m140627_173007_42199_c100506862550000001823076808221303_s1_X0/124861/2129_50_CCS	gi|576181837|gb|AHH25650.1| carotenoid cleavage dioxygenase 1-2 [Nicotiana tabacum]	0
m140627_124518_42199_c100506862550000001823076808221301_s1_X0/19482/31_1188_CCS	gi|310921|gb|AAA34057.1| carbonic anhydrase, partial [Nicotiana tabacum]	1.71e-155
m140627_102627_42199_c100506862550000001823076808221300_s1_X0/111217/1191_55_CCS	gi|698489005|ref|XP_009791081.1| PREDICTED: haloacid dehalogenase-like hydrolase domain-containing protein At3g48420 [Nicotiana sylvestris]	0
m140627_221334_42199_c100506862550000001823076808221305_s1_X0/15600/1465_56_CCS	gi|698423979|ref|XP_009783064.1| PREDICTED: intracellular ribonuclease LX-like isoform X1 [Nicotiana sylvestris]	7.23e-79
m140627_173007_42199_c100506862550000001823076808221303_s1_X0/49795/31_1797_CCS	gi|698560927|ref|XP_009771990.1| PREDICTED: malate dehydrogenase [NADP], chloroplastic [Nicotiana sylvestris]	0
m140627_173007_42199_c100506862550000001823076808221303_s1_X0/110981/30_1849_CCS	gi|697187650|ref|XP_009602856.1| PREDICTED: homeobox-leucine zipper protein ANTHOCYANINLESS 2-like isoform X1 [Nicotiana tomentosiformis]	0
m140627_124518_42199_c100506862550000001823076808221301_s1_X0/25820/31_1369_CCS	gi|698543346|ref|XP_009766712.1| PREDICTED: DNA-damage-repair/toleration protein DRT100-like [Nicotiana sylvestris]	7.51e-159
m140627_173007_42199_c100506862550000001823076808221303_s1_X0/156251/1502_58_CCS	gi|71726952|gb|AAZ39647.1| cytochrome P450 monooxygenase [Petunia x hybrida]	0
m140627_124518_42199_c100506862550000001823076808221301_s1_X0/25075/32_1604_CCS	gi|10638955|emb|CAB81548.2| putative proline-rich protein APG isolog [Cicer arietinum]	1.06e-97
m140627_195211_42199_c100506862550000001823076808221304_s1_X0/117841/31_1968_CCS	gi|747068151|ref|XP_011080824.1| PREDICTED: protein TIC 62, chloroplastic [Sesamum indicum]	1.1e-65
m140627_124518_42199_c100506862550000001823076808221301_s1_X0/112013/1372_61_CCS	gi|383931124|gb|AFH56955.1| gibberellin 2-oxidase 2 [Petunia x hybrida]	0
m140627_124518_42199_c100506862550000001823076808221301_s1_X0/106663/996_57_CCS	gi|697105888|ref|XP_009606772.1| PREDICTED: uncharacterized protein LOC104101068 [Nicotiana tomentosiformis]	2.4e-101
m140627_173007_42199_c100506862550000001823076808221303_s1_X0/43753/2049_56_CCS	gi|697115049|ref|XP_009611450.1| PREDICTED: probable methyltransferase PMT21 [Nicotiana tomentosiformis] gi|697115051|ref|XP_009611451.1| PREDICTED: probable methyltransferase PMT21 [Nicotiana tomentosiformis] gi|697115053|ref|XP_009611452.1| PREDICTED: probable methyltransferase PMT21 [Nicotiana tomentosiformis]	0
m140627_173007_42199_c100506862550000001823076808221303_s1_X0/99118/31_1231_CCS	gi|697147885|ref|XP_009628114.1| PREDICTED: probable xyloglucan endotransglucosylase/hydrolase protein 7 [Nicotiana tomentosiformis]	8.5e-149
m140627_195211_42199_c100506862550000001823076808221304_s1_X0/75969/31_1244_CCS	gi|698493474|ref|XP_009793012.1| PREDICTED: probable esterase KAI2 [Nicotiana sylvestris]	4.27e-148
m140627_221334_42199_c100506862550000001823076808221305_s1_X0/8386/31_1450_CCS	gi|71726946|gb|AAZ39644.1| cytochrome P450 monooxygenase [Petunia x hybrida]	2.03e-161
m140627_124518_42199_c100506862550000001823076808221301_s1_X0/127701/1222_53_CCS	gi|698526193|ref|XP_009759927.1| PREDICTED: oxygen-evolving enhancer protein 1, chloroplastic-like [Nicotiana sylvestris]	0
m140627_102627_42199_c100506862550000001823076808221300_s1_X0/120160/1034_56_CCS	gi|697124195|ref|XP_009616090.1| PREDICTED: probable carbohydrate esterase At4g34215 isoform X1 [Nicotiana tomentosiformis]	1.3e-138
m140627_102627_42199_c100506862550000001823076808221300_s1_X0/158189/33_1035_CCS	gi|115808|sp|P04783.1|CB25_PETSP RecName: Full=Chlorophyll a-b binding protein 91R, chloroplastic; AltName: Full=LHCII type I CAB-91R; Short=LHCP; Flags: Precursor [Petunia sp.] gi|20487|emb|CAA26209.1| unnamed protein product [Petunia sp.]	1.92e-125
m140627_173007_42199_c100506862550000001823076808221303_s1_X0/22274/1952_53_CCS	gi|697137954|ref|XP_009623050.1| PREDICTED: probable indole-3-acetic acid-amido synthetase GH3.5 [Nicotiana tomentosiformis]	0
m140627_102627_42199_c100506862550000001823076808221300_s1_X0/125065/1031_59_CCS	gi|848869930|ref|XP_012835582.1| PREDICTED: chlorophyll a-b binding protein of LHCII type 1-like [Erythranthe guttatus] gi|604334893|gb|EYU38943.1| hypothetical protein MIMGU_mgv1a012024mg [Erythranthe guttata]	2.29e-120
m140627_124518_42199_c100506862550000001823076808221301_s1_X0/78920/1411_67_CCS	gi|697144782|ref|XP_009626511.1| PREDICTED: uncharacterized protein LOC104117204 [Nicotiana tomentosiformis]	0
m140627_221334_42199_c100506862550000001823076808221305_s1_X0/135180/1887_55_CCS	gi|697177590|ref|XP_009597759.1| PREDICTED: uncharacterized protein LOC104093679 isoform X1 [Nicotiana tomentosiformis] gi|697177592|ref|XP_009597761.1| PREDICTED: uncharacterized protein LOC104093679 isoform X1 [Nicotiana tomentosiformis] gi|697177594|ref|XP_009597762.1| PREDICTED: uncharacterized protein LOC104093679 isoform X1 [Nicotiana tomentosiformis]	9.26e-122
m140627_102627_42199_c100506862550000001823076808221300_s1_X0/157505/30_953_CCS	gi|697114443|ref|XP_009611128.1| PREDICTED: probable carotenoid cleavage dioxygenase 4, chloroplastic [Nicotiana tomentosiformis]	1.3e-138
m140627_124518_42199_c100506862550000001823076808221301_s1_X0/38463/29_1071_CCS	gi|698472086|ref|XP_009784185.1| PREDICTED: protein phosphatase 2C 57 [Nicotiana sylvestris]	0
m140627_221334_42199_c100506862550000001823076808221305_s1_X0/45796/1006_56_CCS	gi|698516649|ref|XP_009803210.1| PREDICTED: 50S ribosomal protein L15, chloroplastic [Nicotiana sylvestris]	1.49e-146
m140627_173007_42199_c100506862550000001823076808221303_s1_X0/91218/2027_48_CCS	gi|698512434|ref|XP_009801233.1| PREDICTED: acetate/butyrate--CoA ligase AAE7, peroxisomal-like [Nicotiana sylvestris]	0
m140627_221334_42199_c100506862550000001823076808221305_s1_X0/146633/30_1893_CCS	gi|698487187|ref|XP_009790275.1| PREDICTED: bifunctional purple acid phosphatase 26-like isoform X1 [Nicotiana sylvestris]	0
m140627_221334_42199_c100506862550000001823076808221305_s1_X0/152746/31_1978_CCS	gi|698508213|ref|XP_009799392.1| PREDICTED: putative G3BP-like protein isoform X1 [Nicotiana sylvestris]	0
m140627_195211_42199_c100506862550000001823076808221304_s1_X0/19615/1026_55_CCS	gi|697164643|ref|XP_009591129.1| PREDICTED: uncharacterized protein LOC104088192 [Nicotiana tomentosiformis]	4.76e-100
m140627_150819_42199_c100506862550000001823076808221302_s1_X0/98120/1480_51_CCS	gi|698513213|ref|XP_009801566.1| PREDICTED: lecithin-cholesterol acyltransferase-like 1 [Nicotiana sylvestris]	6.01e-150
m140627_150819_42199_c100506862550000001823076808221302_s1_X0/110079/1478_54_CCS	gi|460374129|ref|XP_004232864.1| PREDICTED: monothiol glutaredoxin-S17 [Solanum lycopersicum]	0
m140627_221334_42199_c100506862550000001823076808221305_s1_X0/133464/1796_55_CCS	gi|71726952|gb|AAZ39647.1| cytochrome P450 monooxygenase [Petunia x hybrida]	0
m140627_124518_42199_c100506862550000001823076808221301_s1_X0/68228/31_965_CCS	gi|565374151|ref|XP_006353627.1| PREDICTED: 50S ribosomal protein L21, chloroplastic-like [Solanum tuberosum]	5.75e-67
m140627_102627_42199_c100506862550000001823076808221300_s1_X0/118032/957_63_CCS	gi|698523608|ref|XP_009758616.1| PREDICTED: thioredoxin-like 2-1, chloroplastic isoform X1 [Nicotiana sylvestris]	3.27e-96
m140627_102627_42199_c100506862550000001823076808221300_s1_X0/99720/1398_61_CCS	gi|698492241|ref|XP_009792478.1| PREDICTED: glyoxylate/succinic semialdehyde reductase 2, chloroplastic isoform X1 [Nicotiana sylvestris]	7.79e-178
m140627_150819_42199_c100506862550000001823076808221302_s1_X0/114288/33_1299_CCS	gi|698510587|ref|XP_009800449.1| PREDICTED: glyceraldehyde-3-phosphate dehydrogenase A, chloroplastic [Nicotiana sylvestris]	1.02e-171
m140627_124518_42199_c100506862550000001823076808221301_s1_X0/26305/31_1517_CCS	gi|698579945|ref|XP_009777156.1| PREDICTED: omega-6 fatty acid desaturase, endoplasmic reticulum isozyme 2-like [Nicotiana sylvestris]	0
m140627_124518_42199_c100506862550000001823076808221301_s1_X0/34175/959_61_CCS	gi|697169727|ref|XP_009593763.1| PREDICTED: uncharacterized protein LOC104090392 [Nicotiana tomentosiformis]	1.16e-108
m140627_150819_42199_c100506862550000001823076808221302_s1_X0/138319/1439_60_CCS	gi|697122976|ref|XP_009615478.1| PREDICTED: peroxisomal (S)-2-hydroxy-acid oxidase-like [Nicotiana tomentosiformis] gi|698507377|ref|XP_009799036.1| PREDICTED: peroxisomal (S)-2-hydroxy-acid oxidase-like [Nicotiana sylvestris] gi|304368145|gb|ADM26718.1| glycolate oxidase [Nicotiana benthamiana]	0
m140627_173007_42199_c100506862550000001823076808221303_s1_X0/1679/1399_46_CCS	gi|697161045|ref|XP_009589303.1| PREDICTED: uncharacterized protein LOC104086687 [Nicotiana tomentosiformis]	2.79e-43
m140627_221334_42199_c100506862550000001823076808221305_s1_X0/143613/31_1345_CCS	gi|565348900|ref|XP_006341438.1| PREDICTED: unknown protein DS12 from 2D-PAGE of leaf, chloroplastic-like [Solanum tuberosum]	7.81e-179
m140627_221334_42199_c100506862550000001823076808221305_s1_X0/67459/1779_52_CCS	gi|11465984|ref|NP_054526.1| photosystem II 47 kDa protein [Nicotiana tabacum] gi|28261743|ref|NP_783257.1| photosystem II 47 kDa protein [Atropa belladonna] gi|78102564|ref|YP_358704.1| photosystem II 47 kDa protein [Nicotiana sylvestris] gi|81301594|ref|YP_398890.1| photosystem II 47 kDa protein [Nicotiana tomentosiformis] gi|91209013|ref|YP_538875.1| photosystem II 47 kDa protein [Solanum bulb…	0
m140627_150819_42199_c100506862550000001823076808221302_s1_X0/123667/1333_54_CCS	gi|565351180|ref|XP_006342537.1| PREDICTED: glyceraldehyde-3-phosphate dehydrogenase B, chloroplastic-like [Solanum tuberosum]	2.97e-91
m140627_102627_42199_c100506862550000001823076808221300_s1_X0/154918/31_1243_CCS	gi|698532398|ref|XP_009763024.1| PREDICTED: 33 kDa ribonucleoprotein, chloroplastic [Nicotiana sylvestris] gi|311952|emb|CAA41253.1| 33 kd chloroplast ribonucleoprotein [Nicotiana sylvestris]	2.4e-135
m140627_102627_42199_c100506862550000001823076808221300_s1_X0/70422/31_1231_CCS	gi|698487190|ref|XP_009790276.1| PREDICTED: bifunctional purple acid phosphatase 26-like isoform X2 [Nicotiana sylvestris]	2.67e-147
m140627_195211_42199_c100506862550000001823076808221304_s1_X0/103861/30_2454_CCS	gi|697095368|ref|XP_009610986.1| PREDICTED: lysosomal beta glucosidase-like [Nicotiana tomentosiformis]	0
m140627_195211_42199_c100506862550000001823076808221304_s1_X0/2716/1512_60_CCS	gi|698433679|ref|XP_009797863.1| PREDICTED: zinc-finger homeodomain protein 9-like [Nicotiana sylvestris]	6.97e-47
m140627_221334_42199_c100506862550000001823076808221305_s1_X0/30464/2333_54_CCS	gi|565365922|ref|XP_006349647.1| PREDICTED: protein TIC 62, chloroplastic-like [Solanum tuberosum]	0
m140627_221334_42199_c100506862550000001823076808221305_s1_X0/158665/31_1868_CCS	gi|11465984|ref|NP_054526.1| photosystem II 47 kDa protein [Nicotiana tabacum] gi|28261743|ref|NP_783257.1| photosystem II 47 kDa protein [Atropa belladonna] gi|78102564|ref|YP_358704.1| photosystem II 47 kDa protein [Nicotiana sylvestris] gi|81301594|ref|YP_398890.1| photosystem II 47 kDa protein [Nicotiana tomentosiformis] gi|91209013|ref|YP_538875.1| photosystem II 47 kDa protein [Solanum bulb…	0
m140627_102627_42199_c100506862550000001823076808221300_s1_X0/129310/35_1054_CCS	gi|604315483|gb|EYU28189.1| hypothetical protein MIMGU_mgv1a020664mg [Erythranthe guttata]	8.54e-58
m140627_195211_42199_c100506862550000001823076808221304_s1_X0/128222/1814_57_CCS	gi|697132877|ref|XP_009620491.1| PREDICTED: cytochrome P450 CYP72A219-like [Nicotiana tomentosiformis]	0
m140627_102627_42199_c100506862550000001823076808221300_s1_X0/107531/1488_59_CCS	gi|729042213|dbj|BAP91041.1| glyceraldehyde 3-phosphate dehydrogenase-A [Nicotiana benthamiana]	5.53e-168
m140627_124518_42199_c100506862550000001823076808221301_s1_X0/125923/1379_58_CCS	gi|698508137|ref|XP_009799359.1| PREDICTED: uncharacterized protein LOC104245449 [Nicotiana sylvestris]	0
m140627_124518_42199_c100506862550000001823076808221301_s1_X0/29819/1128_62_CCS	gi|697142065|ref|XP_009625149.1| PREDICTED: uncharacterized protein LOC104116070 [Nicotiana tomentosiformis]	1.97e-69
m140627_173007_42199_c100506862550000001823076808221303_s1_X0/147573/32_2166_CCS	gi|697114443|ref|XP_009611128.1| PREDICTED: probable carotenoid cleavage dioxygenase 4, chloroplastic [Nicotiana tomentosiformis]	0
m140627_221334_42199_c100506862550000001823076808221305_s1_X0/12052/1921_58_CCS	gi|698489238|ref|XP_009791184.1| PREDICTED: probable acyl-activating enzyme 1, peroxisomal [Nicotiana sylvestris]	0
m140627_173007_42199_c100506862550000001823076808221303_s1_X0/148520/32_1159_CCS	gi|698472446|ref|XP_009784263.1| PREDICTED: beta-carotene isomerase D27, chloroplastic [Nicotiana sylvestris]	6.01e-92
m140627_221334_42199_c100506862550000001823076808221305_s1_X0/131845/1989_73_CCS	gi|698584882|ref|XP_009778493.1| PREDICTED: LOW QUALITY PROTEIN: furcatin hydrolase-like [Nicotiana sylvestris]	0
m140627_102627_42199_c100506862550000001823076808221300_s1_X0/25165/31_1023_CCS	gi|310921|gb|AAA34057.1| carbonic anhydrase, partial [Nicotiana tabacum]	8.34e-164
m140627_173007_42199_c100506862550000001823076808221303_s1_X0/6089/31_1206_CCS	gi|697176968|ref|XP_009597433.1| PREDICTED: uncharacterized protein LOC104093406 [Nicotiana tomentosiformis]	2.98e-111
m140627_221334_42199_c100506862550000001823076808221305_s1_X0/40215/1286_53_CCS	gi|698508802|ref|XP_009799651.1| PREDICTED: fructose-bisphosphate aldolase, cytoplasmic isozyme 1 [Nicotiana sylvestris]	0
m140627_173007_42199_c100506862550000001823076808221303_s1_X0/120232/31_781_CCS	gi|698466908|ref|XP_009783022.1| PREDICTED: protein disulfide-isomerase LQY1 [Nicotiana sylvestris]	7.42e-41
m140627_102627_42199_c100506862550000001823076808221300_s1_X0/157831/1041_57_CCS	gi|115808|sp|P04783.1|CB25_PETSP RecName: Full=Chlorophyll a-b binding protein 91R, chloroplastic; AltName: Full=LHCII type I CAB-91R; Short=LHCP; Flags: Precursor [Petunia sp.] gi|20487|emb|CAA26209.1| unnamed protein product [Petunia sp.]	4.03e-140
m140627_173007_42199_c100506862550000001823076808221303_s1_X0/134291/31_1990_CCS	gi|698521533|ref|XP_009757573.1| PREDICTED: protein NRT1/ PTR FAMILY 4.5-like isoform X2 [Nicotiana sylvestris]	0
m140627_173007_42199_c100506862550000001823076808221303_s1_X0/59250/30_1826_CCS	gi|697125648|ref|XP_009616849.1| PREDICTED: clustered mitochondria protein isoform X2 [Nicotiana tomentosiformis]	2.95e-104
m140627_221334_42199_c100506862550000001823076808221305_s1_X0/139205/30_1542_CCS	gi|357436159|ref|XP_003588355.1| Mitochondrial protein, putative [Medicago truncatula]	1.25e-139
m140627_102627_42199_c100506862550000001823076808221300_s1_X0/107109/32_1087_CCS	gi|565354923|ref|XP_006344356.1| PREDICTED: uncharacterized protein LOC102598030 [Solanum tuberosum]	6.85e-62
m140627_195211_42199_c100506862550000001823076808221304_s1_X0/6372/1990_64_CCS	gi|697177694|ref|XP_009597817.1| PREDICTED: 3-ketoacyl-CoA synthase 5-like [Nicotiana tomentosiformis]	0
m140627_195211_42199_c100506862550000001823076808221304_s1_X0/61786/31_980_CCS	gi|697128423|ref|XP_009618263.1| PREDICTED: uncharacterized protein LOC104110465 [Nicotiana tomentosiformis]	2.63e-121
m140627_195211_42199_c100506862550000001823076808221304_s1_X0/50060/1707_54_CCS	gi|698435342|ref|XP_009800275.1| PREDICTED: triose phosphate/phosphate translocator, chloroplastic [Nicotiana sylvestris]	0
m140627_173007_42199_c100506862550000001823076808221303_s1_X0/121352/1753_60_CCS	gi|429535123|emb|CCP37650.1| catalase-1 [Nicotiana tabacum]	0
m140627_173007_42199_c100506862550000001823076808221303_s1_X0/112762/29_897_CCS	gi|698474047|ref|XP_009784603.1| PREDICTED: auxin-binding protein ABP19a-like [Nicotiana sylvestris]	3.72e-94
m140627_221334_42199_c100506862550000001823076808221305_s1_X0/146480/1148_56_CCS	gi|565400595|ref|XP_006365807.1| PREDICTED: probable 2-oxoglutarate-dependent dioxygenase AOP1.2-like [Solanum tuberosum]	1.77e-110
m140627_173007_42199_c100506862550000001823076808221303_s1_X0/103588/32_1786_CCS	gi|71726952|gb|AAZ39647.1| cytochrome P450 monooxygenase [Petunia x hybrida]	0
m140627_221334_42199_c100506862550000001823076808221305_s1_X0/10658/917_57_CCS	gi|460380541|ref|XP_004236014.1| PREDICTED: chlorophyll a-b binding protein 4, chloroplastic [Solanum lycopersicum]	5.46e-130
m140627_173007_42199_c100506862550000001823076808221303_s1_X0/54450/30_1104_CCS	gi|460400121|ref|XP_004245584.1| PREDICTED: beta-adaptin-like protein C [Solanum lycopersicum]	3.08e-159
m140627_150819_42199_c100506862550000001823076808221302_s1_X0/156099/980_59_CCS	gi|698571764|ref|XP_009774971.1| PREDICTED: 1,2-dihydroxy-3-keto-5-methylthiopentene dioxygenase 1 [Nicotiana sylvestris]	2.04e-127
m140627_124518_42199_c100506862550000001823076808221301_s1_X0/158870/1252_56_CCS	gi|697109959|ref|XP_009608843.1| PREDICTED: oligopeptide transporter 7-like [Nicotiana tomentosiformis]	0
m140627_124518_42199_c100506862550000001823076808221301_s1_X0/149218/31_1429_CCS	gi|565360319|ref|XP_006346917.1| PREDICTED: 3-ketoacyl-CoA synthase 6-like [Solanum tuberosum]	5.1e-128
m140627_173007_42199_c100506862550000001823076808221303_s1_X0/80962/30_1322_CCS	gi|657970655|ref|XP_008377091.1| PREDICTED: ATP-dependent zinc metalloprotease FTSH, chloroplastic [Malus domestica]	0
m140627_102627_42199_c100506862550000001823076808221300_s1_X0/76659/31_974_CCS	gi|694357079|ref|XP_009359183.1| PREDICTED: alpha-glucan water dikinase, chloroplastic [Pyrus x bretschneideri]	2.39e-133
m140627_124518_42199_c100506862550000001823076808221301_s1_X0/143281/27_2397_CCS	gi|698483897|ref|XP_009788785.1| PREDICTED: phosphoribulokinase, chloroplastic-like [Nicotiana sylvestris]	8.25e-134
m140627_195211_42199_c100506862550000001823076808221304_s1_X0/116306/938_51_CCS	gi|475604137|gb|EMT25652.1| hypothetical protein F775_43704 [Aegilops tauschii]	1.23e-109
m140627_195211_42199_c100506862550000001823076808221304_s1_X0/74447/31_1757_CCS	gi|697109623|ref|XP_009608676.1| PREDICTED: cyprosin-like [Nicotiana tomentosiformis]	0
m140627_173007_42199_c100506862550000001823076808221303_s1_X0/72413/1182_64_CCS	gi|685357724|ref|XP_009113607.1| PREDICTED: chlorophyll a-b binding protein CP26, chloroplastic-like [Brassica rapa]	2.95e-140
m140627_195211_42199_c100506862550000001823076808221304_s1_X0/78956/2098_58_CCS	gi|568214826|ref|NP_001275167.1| chloroplast phosphate transporter precursor [Solanum tuberosum] gi|47571341|gb|AAT35816.1| chloroplast phosphate transporter precursor [Solanum tuberosum]	7.95e-166
m140627_195211_42199_c100506862550000001823076808221304_s1_X0/118421/30_1884_CCS	gi|225443470|ref|XP_002273636.1| PREDICTED: organic cation/carnitine transporter 7 [Vitis vinifera] gi|297735684|emb|CBI18371.3| unnamed protein product [Vitis vinifera]	6.72e-180
m140627_150819_42199_c100506862550000001823076808221302_s1_X0/137809/1014_51_CCS	gi|29468504|gb|AAO85557.1| photosystem I subunit XI [Nicotiana attenuata]	2.55e-115
m140627_221334_42199_c100506862550000001823076808221305_s1_X0/131929/971_59_CCS	gi|698517522|ref|XP_009803641.1| PREDICTED: uncharacterized protein LOC104248979 [Nicotiana sylvestris]	4.36e-46
m140627_102627_42199_c100506862550000001823076808221300_s1_X0/78175/1162_55_CCS	gi|71726952|gb|AAZ39647.1| cytochrome P450 monooxygenase [Petunia x hybrida]	0
m140627_173007_42199_c100506862550000001823076808221303_s1_X0/99961/31_2213_CCS	gi|565395939|ref|XP_006363592.1| PREDICTED: vacuolar cation/proton exchanger 3-like [Solanum tuberosum]	0
m140627_195211_42199_c100506862550000001823076808221304_s1_X0/66032/1720_50_CCS	gi|595837307|ref|XP_007207430.1| hypothetical protein PRUPE_ppa005029mg [Prunus persica] gi|462403072|gb|EMJ08629.1| hypothetical protein PRUPE_ppa005029mg [Prunus persica]	5.29e-83
m140627_102627_42199_c100506862550000001823076808221300_s1_X0/11460/31_1221_CCS	gi|698478679|ref|XP_009786482.1| PREDICTED: endochitinase 3-like [Nicotiana sylvestris]	1.29e-161
m140627_150819_42199_c100506862550000001823076808221302_s1_X0/106958/30_1291_CCS	gi|697098332|ref|XP_009626190.1| PREDICTED: squamosa promoter-binding-like protein 4 [Nicotiana tomentosiformis] gi|758375288|gb|AJO69985.1| SBP-box 4 [Nicotiana tabacum]	3.8e-41
m140627_221334_42199_c100506862550000001823076808221305_s1_X0/16118/1305_53_CCS	gi|697098332|ref|XP_009626190.1| PREDICTED: squamosa promoter-binding-like protein 4 [Nicotiana tomentosiformis] gi|758375288|gb|AJO69985.1| SBP-box 4 [Nicotiana tabacum]	1.63e-54
m140627_150819_42199_c100506862550000001823076808221302_s1_X0/124458/1280_53_CCS	gi|125588450|gb|EAZ29114.1| hypothetical protein OsJ_13173 [Oryza sativa Japonica Group]	7.09e-72
m140627_150819_42199_c100506862550000001823076808221302_s1_X0/55313/995_54_CCS	gi|115811|sp|P12062.1|CB26_PETSP RecName: Full=Chlorophyll a-b binding protein 37, chloroplastic; AltName: Full=LHCII type I CAB-37; Short=LHCP; Flags: Precursor [Petunia sp.] gi|20512|emb|CAA28639.1| chlorophyll a/b binding protein [Petunia x hybrida]	0
m140627_173007_42199_c100506862550000001823076808221303_s1_X0/19745/1028_57_CCS	gi|698466497|ref|XP_009782922.1| PREDICTED: chlorophyll a-b binding protein 50, chloroplastic [Nicotiana sylvestris]	4.88e-160
m140627_221334_42199_c100506862550000001823076808221305_s1_X0/34361/32_1706_CCS	gi|71726952|gb|AAZ39647.1| cytochrome P450 monooxygenase [Petunia x hybrida]	0
m140627_195211_42199_c100506862550000001823076808221304_s1_X0/37264/30_1909_CCS	gi|475050206|gb|AGI56231.1| phosphoethanolamine N-methyltransferase [Lycium barbarum]	0
m140627_124518_42199_c100506862550000001823076808221301_s1_X0/75583/31_1372_CCS	gi|698471080|ref|XP_009783958.1| PREDICTED: peroxisomal (S)-2-hydroxy-acid oxidase [Nicotiana sylvestris]	0
m140627_173007_42199_c100506862550000001823076808221303_s1_X0/132643/1628_67_CCS	gi|697095613|ref|XP_009612197.1| PREDICTED: serine carboxypeptidase-like 11 isoform X1 [Nicotiana tomentosiformis]	0
m140627_150819_42199_c100506862550000001823076808221302_s1_X0/54271/1682_74_CCS	gi|697121820|ref|XP_009614892.1| PREDICTED: triose phosphate/phosphate translocator, chloroplastic [Nicotiana tomentosiformis]	3.12e-134
m140627_221334_42199_c100506862550000001823076808221305_s1_X0/29133/864_61_CCS	gi|697106465|ref|XP_009607068.1| PREDICTED: uncharacterized protein LOC104101333 [Nicotiana tomentosiformis]	1.82e-96
m140627_124518_42199_c100506862550000001823076808221301_s1_X0/140596/30_1032_CCS	gi|565380043|ref|XP_006356425.1| PREDICTED: 1,4-Dihydroxy-2-naphthoyl-CoA synthase, peroxisomal-like [Solanum tuberosum]	0
m140627_195211_42199_c100506862550000001823076808221304_s1_X0/83706/31_794_CCS	gi|698426893|ref|XP_009787590.1| PREDICTED: uncharacterized protein LOC104235500 [Nicotiana sylvestris]	2.67e-100
m140627_150819_42199_c100506862550000001823076808221302_s1_X0/133651/31_1044_CCS	gi|565376566|ref|XP_006354774.1| PREDICTED: chlorophyll a-b binding protein 4, chloroplastic-like [Solanum tuberosum]	5.77e-121
m140627_195211_42199_c100506862550000001823076808221304_s1_X0/20871/1310_59_CCS	gi|697172696|ref|XP_009595284.1| PREDICTED: beta-galactosidase 8 [Nicotiana tomentosiformis] gi|697172698|ref|XP_009595285.1| PREDICTED: beta-galactosidase 8 [Nicotiana tomentosiformis]	0
m140627_221334_42199_c100506862550000001823076808221305_s1_X0/77156/32_1635_CCS	gi|697095613|ref|XP_009612197.1| PREDICTED: serine carboxypeptidase-like 11 isoform X1 [Nicotiana tomentosiformis]	0
m140627_195211_42199_c100506862550000001823076808221304_s1_X0/150983/1154_48_CCS	gi|565381029|ref|XP_006356885.1| PREDICTED: potassium transporter 11-like [Solanum tuberosum]	0
m140627_173007_42199_c100506862550000001823076808221303_s1_X0/100410/1956_53_CCS	gi|697173813|ref|XP_009595836.1| PREDICTED: geraniol 8-hydroxylase-like [Nicotiana tomentosiformis]	0
m140627_102627_42199_c100506862550000001823076808221300_s1_X0/115379/1018_56_CCS	gi|697120804|ref|XP_009614370.1| PREDICTED: protein CURVATURE THYLAKOID 1A, chloroplastic [Nicotiana tomentosiformis]	1.76e-90
m140627_102627_42199_c100506862550000001823076808221300_s1_X0/73715/1137_55_CCS	gi|78675163|dbj|BAE47589.1| photosystem II protein D2 [Lactuca sativa]	0
m140627_173007_42199_c100506862550000001823076808221303_s1_X0/2381/32_1646_CCS	gi|697154704|ref|XP_009631587.1| PREDICTED: deacetylvindoline O-acetyltransferase-like [Nicotiana tomentosiformis]	1.6e-142
m140627_102627_42199_c100506862550000001823076808221300_s1_X0/104431/30_1034_CCS	gi|396318181|gb|AFN85535.1| PRp27-like protein [Olea europaea subsp. europaea]	1.25e-64
m140627_221334_42199_c100506862550000001823076808221305_s1_X0/7783/825_53_CCS	gi|697132031|ref|XP_009620057.1| PREDICTED: plastocyanin A&apos;/A&apos;&apos; [Nicotiana tomentosiformis]	1.39e-75
m140627_124518_42199_c100506862550000001823076808221301_s1_X0/31794/31_1144_CCS	gi|168039211|ref|XP_001772092.1| predicted protein [Physcomitrella patens] gi|162676693|gb|EDQ63173.1| predicted protein, partial [Physcomitrella patens]	7.08e-21
m140627_150819_42199_c100506862550000001823076808221302_s1_X0/30016/1466_56_CCS	gi|729042213|dbj|BAP91041.1| glyceraldehyde 3-phosphate dehydrogenase-A [Nicotiana benthamiana]	0
m140627_124518_42199_c100506862550000001823076808221301_s1_X0/71518/1094_60_CCS	gi|697157095|ref|XP_009587300.1| PREDICTED: 1,2-dihydroxy-3-keto-5-methylthiopentene dioxygenase 2 {ECO:0000255|HAMAP-Rule:MF_03154} [Nicotiana tomentosiformis]	1.33e-105
m140627_195211_42199_c100506862550000001823076808221304_s1_X0/26714/31_1322_CCS	gi|383931124|gb|AFH56955.1| gibberellin 2-oxidase 2 [Petunia x hybrida]	0
m140627_150819_42199_c100506862550000001823076808221302_s1_X0/143239/1065_55_CCS	gi|697175597|ref|XP_009596740.1| PREDICTED: divinyl chlorophyllide a 8-vinyl-reductase, chloroplastic [Nicotiana tomentosiformis] gi|697175599|ref|XP_009596741.1| PREDICTED: divinyl chlorophyllide a 8-vinyl-reductase, chloroplastic [Nicotiana tomentosiformis]	1.26e-137
m140627_195211_42199_c100506862550000001823076808221304_s1_X0/151932/1793_61_CCS	gi|698478063|ref|XP_009786212.1| PREDICTED: 3-ketoacyl-CoA synthase 6 [Nicotiana sylvestris]	0
m140627_221334_42199_c100506862550000001823076808221305_s1_X0/77982/1411_56_CCS	gi|698588198|ref|XP_009779391.1| PREDICTED: trans-resveratrol di-O-methyltransferase-like [Nicotiana sylvestris]	0
m140627_102627_42199_c100506862550000001823076808221300_s1_X0/62947/1292_62_CCS	gi|698576268|ref|XP_009776165.1| PREDICTED: PGR5-like protein 1B, chloroplastic [Nicotiana sylvestris] gi|698576272|ref|XP_009776166.1| PREDICTED: PGR5-like protein 1B, chloroplastic [Nicotiana sylvestris]	0
m140627_195211_42199_c100506862550000001823076808221304_s1_X0/89115/1786_60_CCS	gi|697167145|ref|XP_009592416.1| PREDICTED: transcription factor HBI1-like [Nicotiana tomentosiformis]	1.07e-154
m140627_173007_42199_c100506862550000001823076808221303_s1_X0/89889/31_933_CCS	gi|565356341|ref|XP_006345026.1| PREDICTED: uncharacterized protein LOC102586791 [Solanum tuberosum]	4.69e-80
m140627_195211_42199_c100506862550000001823076808221304_s1_X0/133060/31_1146_CCS	gi|697140464|ref|XP_009624335.1| PREDICTED: adenylate kinase 4 [Nicotiana tomentosiformis]	1.12e-166
m140627_102627_42199_c100506862550000001823076808221300_s1_X0/24956/1210_63_CCS	gi|697123222|ref|XP_009615604.1| PREDICTED: uncharacterized protein LOC104108307 isoform X2 [Nicotiana tomentosiformis]	6.85e-23
m140627_150819_42199_c100506862550000001823076808221302_s1_X0/63984/1036_57_CCS	gi|115804|sp|P04782.1|CB24_PETSP RecName: Full=Chlorophyll a-b binding protein 25, chloroplastic; AltName: Full=LHCII type I CAB-25; Short=LHCP; Flags: Precursor [Petunia sp.] gi|20483|emb|CAA26211.1| unnamed protein product [Petunia sp.]	7.51e-126
m140627_150819_42199_c100506862550000001823076808221302_s1_X0/110387/1098_57_CCS	gi|565361109|ref|XP_006347303.1| PREDICTED: salt tolerance protein-like isoform X1 [Solanum tuberosum] gi|565361111|ref|XP_006347304.1| PREDICTED: salt tolerance protein-like isoform X2 [Solanum tuberosum]	8.18e-125
m140627_195211_42199_c100506862550000001823076808221304_s1_X0/67640/30_820_CCS	gi|698488526|ref|XP_009790859.1| PREDICTED: extensin isoform X1 [Nicotiana sylvestris]	2.12e-102
m140627_195211_42199_c100506862550000001823076808221304_s1_X0/8295/31_1587_CCS	gi|698435342|ref|XP_009800275.1| PREDICTED: triose phosphate/phosphate translocator, chloroplastic [Nicotiana sylvestris]	0
m140627_221334_42199_c100506862550000001823076808221305_s1_X0/105974/2630_57_CCS	gi|698547029|ref|XP_009767906.1| PREDICTED: long chain acyl-CoA synthetase 6, peroxisomal isoform X1 [Nicotiana sylvestris] gi|698547032|ref|XP_009767907.1| PREDICTED: long chain acyl-CoA synthetase 6, peroxisomal isoform X2 [Nicotiana sylvestris]	0
m140627_124518_42199_c100506862550000001823076808221301_s1_X0/114103/1158_50_CCS	gi|565400595|ref|XP_006365807.1| PREDICTED: probable 2-oxoglutarate-dependent dioxygenase AOP1.2-like [Solanum tuberosum]	4.29e-81
m140627_150819_42199_c100506862550000001823076808221302_s1_X0/153790/1225_56_CCS	gi|565342745|ref|XP_006338501.1| PREDICTED: signal recognition particle 43 kDa protein, chloroplastic-like [Solanum tuberosum]	3.27e-123
m140627_150819_42199_c100506862550000001823076808221302_s1_X0/128993/33_1494_CCS	gi|697108426|ref|XP_009608073.1| PREDICTED: zinc finger protein CONSTANS-LIKE 5 [Nicotiana tomentosiformis]	0
m140627_150819_42199_c100506862550000001823076808221302_s1_X0/150620/31_919_CCS	gi|697135733|ref|XP_009621928.1| PREDICTED: uncharacterized protein LOC104113470 [Nicotiana tomentosiformis]	1.27e-83
m140627_195211_42199_c100506862550000001823076808221304_s1_X0/112990/31_1929_CCS	gi|697188423|ref|XP_009603253.1| PREDICTED: glucose-1-phosphate adenylyltransferase large subunit 3, chloroplastic/amyloplastic [Nicotiana tomentosiformis]	0
m140627_173007_42199_c100506862550000001823076808221303_s1_X0/79189/30_2049_CCS	gi|697109746|ref|XP_009608737.1| PREDICTED: protein NRT1/ PTR FAMILY 6.2-like isoform X1 [Nicotiana tomentosiformis]	0
m140627_221334_42199_c100506862550000001823076808221305_s1_X0/138757/826_54_CCS	gi|132083|sp|P04714.1|RBS1_PETHY RecName: Full=Ribulose bisphosphate carboxylase small chain SSU8, chloroplastic; Short=RuBisCO small subunit SSU8; Flags: Precursor [Petunia x hybrida] gi|68086|pir||RKPJS8 ribulose-bisphosphate carboxylase (EC 4.1.1.39) small chain (ssu8) precursor - garden petunia gi|20491|emb|CAA27444.1| ribulose 1,5-bisphosphate carboxylase [Petunia x hybrida]	5.79e-120
m140627_195211_42199_c100506862550000001823076808221304_s1_X0/138176/27_972_CCS	gi|697176935|ref|XP_009597417.1| PREDICTED: chlorophyll a-b binding protein 50, chloroplastic [Nicotiana tomentosiformis]	7.96e-177
m140627_150819_42199_c100506862550000001823076808221302_s1_X0/26800/1250_71_CCS	gi|697122976|ref|XP_009615478.1| PREDICTED: peroxisomal (S)-2-hydroxy-acid oxidase-like [Nicotiana tomentosiformis] gi|698507377|ref|XP_009799036.1| PREDICTED: peroxisomal (S)-2-hydroxy-acid oxidase-like [Nicotiana sylvestris] gi|304368145|gb|ADM26718.1| glycolate oxidase [Nicotiana benthamiana]	4.8e-88
m140627_195211_42199_c100506862550000001823076808221304_s1_X0/137391/31_972_CCS	gi|698531529|ref|XP_009762594.1| PREDICTED: ribulose bisphosphate carboxylase/oxygenase activase 1, chloroplastic isoform X2 [Nicotiana sylvestris]	5.06e-129
m140627_195211_42199_c100506862550000001823076808221304_s1_X0/104324/1779_51_CCS	gi|747082791|ref|XP_011088733.1| PREDICTED: serine carboxypeptidase-like 7 [Sesamum indicum]	8.81e-160
m140627_124518_42199_c100506862550000001823076808221301_s1_X0/45709/30_1065_CCS	gi|698528366|ref|XP_009761015.1| PREDICTED: fructose-bisphosphate aldolase 1, chloroplastic-like [Nicotiana sylvestris]	1.14e-154
m140627_124518_42199_c100506862550000001823076808221301_s1_X0/86707/872_56_CCS	gi|460380798|ref|XP_004236141.1| PREDICTED: 22.7 kDa class IV heat shock protein-like [Solanum lycopersicum]	3.04e-95
m140627_102627_42199_c100506862550000001823076808221300_s1_X0/127546/1092_53_CCS	gi|697176935|ref|XP_009597417.1| PREDICTED: chlorophyll a-b binding protein 50, chloroplastic [Nicotiana tomentosiformis]	0
m140627_221334_42199_c100506862550000001823076808221305_s1_X0/149528/31_1129_CCS	gi|565349311|ref|XP_006341637.1| PREDICTED: transcription factor DIVARICATA-like [Solanum tuberosum]	3.5e-143
m140627_221334_42199_c100506862550000001823076808221305_s1_X0/134232/31_1444_CCS	gi|697143489|ref|XP_009625859.1| PREDICTED: 50S ribosomal protein L1, chloroplastic [Nicotiana tomentosiformis]	7.86e-175
m140627_221334_42199_c100506862550000001823076808221305_s1_X0/70980/1822_60_CCS	gi|698471315|ref|XP_009784016.1| PREDICTED: serine carboxypeptidase-like 11 isoform X1 [Nicotiana sylvestris]	0
m140627_221334_42199_c100506862550000001823076808221305_s1_X0/14514/32_1411_CCS	gi|415666345|dbj|BAM66423.1| calcium-sensing receptor [Nicotiana benthamiana]	1.65e-174
m140627_102627_42199_c100506862550000001823076808221300_s1_X0/136723/1565_71_CCS	gi|697171979|ref|XP_009594925.1| PREDICTED: ATP synthase gamma chain, chloroplastic [Nicotiana tomentosiformis] gi|231610|sp|P29790.1|ATPG_TOBAC RecName: Full=ATP synthase gamma chain, chloroplastic; AltName: Full=F-ATPase gamma subunit; Flags: Precursor [Nicotiana tabacum] gi|19785|emb|CAA45152.1| ATP synthase (gamma subunit) [Nicotiana tabacum]	0
m140627_221334_42199_c100506862550000001823076808221305_s1_X0/60733/2110_57_CCS	gi|698512434|ref|XP_009801233.1| PREDICTED: acetate/butyrate--CoA ligase AAE7, peroxisomal-like [Nicotiana sylvestris]	0
m140627_124518_42199_c100506862550000001823076808221301_s1_X0/71190/905_56_CCS	gi|698549315|ref|XP_009768610.1| PREDICTED: probable calcium-binding protein CML41 [Nicotiana sylvestris]	3.5e-94
m140627_102627_42199_c100506862550000001823076808221300_s1_X0/25226/45_1494_CCS	gi|698510587|ref|XP_009800449.1| PREDICTED: glyceraldehyde-3-phosphate dehydrogenase A, chloroplastic [Nicotiana sylvestris]	1.91e-179
m140627_102627_42199_c100506862550000001823076808221300_s1_X0/5623/1487_56_CCS	gi|697106157|ref|XP_009606916.1| PREDICTED: ADP,ATP carrier protein 1, mitochondrial-like [Nicotiana tomentosiformis]	0
m140627_195211_42199_c100506862550000001823076808221304_s1_X0/85716/31_1576_CCS	gi|698435342|ref|XP_009800275.1| PREDICTED: triose phosphate/phosphate translocator, chloroplastic [Nicotiana sylvestris]	0
m140627_221334_42199_c100506862550000001823076808221305_s1_X0/121290/31_1235_CCS	gi|698484692|ref|XP_009789140.1| PREDICTED: protein MIZU-KUSSEI 1 [Nicotiana sylvestris]	8.83e-151
m140627_124518_42199_c100506862550000001823076808221301_s1_X0/24442/32_1474_CCS	gi|902150395|gb|KNA05413.1| hypothetical protein SOVF_190580 [Spinacia oleracea]	0
m140627_173007_42199_c100506862550000001823076808221303_s1_X0/20640/1500_50_CCS	gi|698586081|ref|XP_009778824.1| PREDICTED: transcription factor AS1 [Nicotiana sylvestris]	0
m140627_124518_42199_c100506862550000001823076808221301_s1_X0/157008/31_996_CCS	gi|698547466|ref|XP_009768041.1| PREDICTED: (S)-coclaurine N-methyltransferase-like [Nicotiana sylvestris]	3.33e-96
m140627_195211_42199_c100506862550000001823076808221304_s1_X0/124770/32_1862_CCS	gi|697119339|ref|XP_009613618.1| PREDICTED: cyclic nucleotide-gated ion channel 4-like [Nicotiana tomentosiformis]	0
m140627_150819_42199_c100506862550000001823076808221302_s1_X0/36807/1222_59_CCS	gi|698520121|ref|XP_009804926.1| PREDICTED: sulfate transporter 3.1-like [Nicotiana sylvestris]	2.74e-176
m140627_124518_42199_c100506862550000001823076808221301_s1_X0/43973/31_1147_CCS	gi|460401640|ref|XP_004246325.1| PREDICTED: chlorophyll a-b binding protein CP29.1, chloroplastic [Solanum lycopersicum]	3.01e-132
m140627_221334_42199_c100506862550000001823076808221305_s1_X0/46966/744_59_CCS	gi|698484970|ref|XP_009789276.1| PREDICTED: putative phosphatidylglycerol/phosphatidylinositol transfer protein DDB_G0282179 [Nicotiana sylvestris]	8.42e-83
m140627_150819_42199_c100506862550000001823076808221302_s1_X0/148749/1417_52_CCS	gi|697139639|ref|XP_009623911.1| PREDICTED: thylakoid lumenal 29 kDa protein, chloroplastic [Nicotiana tomentosiformis]	4e-158
m140627_102627_42199_c100506862550000001823076808221300_s1_X0/39662/30_1212_CCS	gi|697128423|ref|XP_009618263.1| PREDICTED: uncharacterized protein LOC104110465 [Nicotiana tomentosiformis]	6.98e-154
m140627_173007_42199_c100506862550000001823076808221303_s1_X0/118773/31_2006_CCS	gi|821369733|gb|AKH40248.1| DIM/DWF1 [Withania somnifera]	0
m140627_124518_42199_c100506862550000001823076808221301_s1_X0/35618/1009_53_CCS	gi|697118666|ref|XP_009613269.1| PREDICTED: chlorophyll a-b binding protein CP24 10A, chloroplastic [Nicotiana tomentosiformis]	1e-147
m140627_195211_42199_c100506862550000001823076808221304_s1_X0/135377/1798_58_CCS	gi|460370044|ref|XP_004230865.1| PREDICTED: V-type proton ATPase subunit a3 [Solanum lycopersicum]	0
m140627_221334_42199_c100506862550000001823076808221305_s1_X0/27213/2063_54_CCS	gi|697160281|ref|XP_009588919.1| PREDICTED: probable acyl-activating enzyme 1, peroxisomal [Nicotiana tomentosiformis]	0
m140627_195211_42199_c100506862550000001823076808221304_s1_X0/97858/1026_57_CCS	gi|698528366|ref|XP_009761015.1| PREDICTED: fructose-bisphosphate aldolase 1, chloroplastic-like [Nicotiana sylvestris]	0
m140627_150819_42199_c100506862550000001823076808221302_s1_X0/130609/1220_59_CCS	gi|697105551|ref|XP_009606589.1| PREDICTED: uncharacterized protein LOC104100927 [Nicotiana tomentosiformis]	2.44e-128
m140627_221334_42199_c100506862550000001823076808221305_s1_X0/26411/1695_52_CCS	gi|697097686|ref|XP_009622859.1| PREDICTED: peptidyl-prolyl cis-trans isomerase CYP38, chloroplastic [Nicotiana tomentosiformis]	0
m140627_221334_42199_c100506862550000001823076808221305_s1_X0/64447/31_905_CCS	gi|698447934|ref|XP_009771610.1| PREDICTED: fructose-1,6-bisphosphatase, cytosolic [Nicotiana sylvestris]	2.04e-108
m140627_173007_42199_c100506862550000001823076808221303_s1_X0/76272/1860_59_CCS	gi|90994477|ref|YP_536967.1| elongation factor Tu [Pyropia yezoensis] gi|630715900|ref|YP_009027569.1| elongation factor Tu [Pyropia perforata] gi|122232141|sp|Q1XDK1.1|EFTU_PYRYE RecName: Full=Elongation factor Tu, chloroplastic; Short=EF-Tu gi|90819041|dbj|BAE92410.1| elongation factor Tu [Pyropia yezoensis] gi|465483168|gb|AGH27613.1| elongation factor Tu (chloroplast) [Pyropia yezoensis] gi|5…	4.79e-141
m140627_195211_42199_c100506862550000001823076808221304_s1_X0/58412/1330_53_CCS	gi|697119339|ref|XP_009613618.1| PREDICTED: cyclic nucleotide-gated ion channel 4-like [Nicotiana tomentosiformis]	0
m140627_102627_42199_c100506862550000001823076808221300_s1_X0/94292/1130_54_CCS	gi|100380|pir||S25484 ribulose-bisphosphate carboxylase activase (EC 6.3.4.-) (clone TA1.1) - common tobacco (fragment) gi|19992|emb|CAA78704.1| ribulose bisphosphate carboxylase activase [Nicotiana tabacum]	2.9e-144
m140627_150819_42199_c100506862550000001823076808221302_s1_X0/75112/1604_50_CCS	gi|723717714|ref|XP_010324204.1| PREDICTED: phosphoglycerate kinase, cytosolic [Solanum lycopersicum] gi|723717717|ref|XP_010324205.1| PREDICTED: phosphoglycerate kinase, cytosolic [Solanum lycopersicum]	0
m140627_173007_42199_c100506862550000001823076808221303_s1_X0/81174/31_1000_CCS	gi|698531529|ref|XP_009762594.1| PREDICTED: ribulose bisphosphate carboxylase/oxygenase activase 1, chloroplastic isoform X2 [Nicotiana sylvestris]	4.07e-131
m140627_173007_42199_c100506862550000001823076808221303_s1_X0/102246/31_1861_CCS	gi|71726946|gb|AAZ39644.1| cytochrome P450 monooxygenase [Petunia x hybrida]	0
m140627_124518_42199_c100506862550000001823076808221301_s1_X0/44821/969_56_CCS	gi|743816495|ref|XP_011020188.1| PREDICTED: 36.4 kDa proline-rich protein-like [Populus euphratica]	8.48e-27
m140627_102627_42199_c100506862550000001823076808221300_s1_X0/44816/30_1293_CCS	gi|115766|sp|P13869.1|CB12_PETHY RecName: Full=Chlorophyll a-b binding protein, chloroplastic; AltName: Full=LHCI type II CAB; Flags: Precursor [Petunia x hybrida] gi|169214|gb|AAA33711.1| chlorophyll binding protein precursor [Petunia x hybrida] gi|226259|prf||1503272A chlorophyll binding protein	4.88e-175
m140627_124518_42199_c100506862550000001823076808221301_s1_X0/18987/1466_57_CCS	gi|727595532|ref|XP_010470749.1| PREDICTED: glycerate dehydrogenase HPR, peroxisomal-like [Camelina sativa]	1.38e-151
m140627_221334_42199_c100506862550000001823076808221305_s1_X0/129646/1249_61_CCS	gi|698510333|ref|XP_009800339.1| PREDICTED: putative proline--tRNA ligase C19C7.06 [Nicotiana sylvestris]	0
m140627_102627_42199_c100506862550000001823076808221300_s1_X0/156974/1010_57_CCS	gi|698507716|ref|XP_009799186.1| PREDICTED: peroxiredoxin Q, chloroplastic-like [Nicotiana sylvestris]	1.73e-105
m140627_195211_42199_c100506862550000001823076808221304_s1_X0/53943/31_1814_CCS	gi|698487187|ref|XP_009790275.1| PREDICTED: bifunctional purple acid phosphatase 26-like isoform X1 [Nicotiana sylvestris]	0
m140627_102627_42199_c100506862550000001823076808221300_s1_X0/157563/31_1016_CCS	gi|698578260|ref|XP_009776701.1| PREDICTED: sedoheptulose-1,7-bisphosphatase, chloroplastic-like [Nicotiana sylvestris]	2.43e-146
m140627_195211_42199_c100506862550000001823076808221304_s1_X0/55502/30_2014_CCS	gi|698588542|ref|XP_009779493.1| PREDICTED: lycopene epsilon cyclase, chloroplastic [Nicotiana sylvestris]	0
m140627_195211_42199_c100506862550000001823076808221304_s1_X0/88623/31_1163_CCS	gi|565352142|ref|XP_006343006.1| PREDICTED: inorganic pyrophosphatase 1-like [Solanum tuberosum]	2.55e-136
m140627_195211_42199_c100506862550000001823076808221304_s1_X0/136835/737_53_CCS	gi|697132225|ref|XP_009620157.1| PREDICTED: metal transporter Nramp2-like [Nicotiana tomentosiformis]	5.23e-10
m140627_150819_42199_c100506862550000001823076808221302_s1_X0/44320/1010_57_CCS	gi|115808|sp|P04783.1|CB25_PETSP RecName: Full=Chlorophyll a-b binding protein 91R, chloroplastic; AltName: Full=LHCII type I CAB-91R; Short=LHCP; Flags: Precursor [Petunia sp.] gi|20487|emb|CAA26209.1| unnamed protein product [Petunia sp.]	1.16e-105
m140627_150819_42199_c100506862550000001823076808221302_s1_X0/119856/1189_53_CCS	gi|698520398|ref|XP_009805070.1| PREDICTED: probable carboxylesterase 12 [Nicotiana sylvestris]	0
m140627_221334_42199_c100506862550000001823076808221305_s1_X0/89116/1982_52_CCS	gi|697137869|ref|XP_009623007.1| PREDICTED: mechanosensitive ion channel protein 6-like [Nicotiana tomentosiformis]	1.27e-147
m140627_150819_42199_c100506862550000001823076808221302_s1_X0/2711/27_1219_CCS	gi|743816495|ref|XP_011020188.1| PREDICTED: 36.4 kDa proline-rich protein-like [Populus euphratica]	7.19e-27
m140627_173007_42199_c100506862550000001823076808221303_s1_X0/129065/31_1867_CCS	gi|697177785|ref|XP_009597867.1| PREDICTED: proton-coupled amino acid transporter 3-like [Nicotiana tomentosiformis]	1.47e-119
m140627_102627_42199_c100506862550000001823076808221300_s1_X0/104913/31_925_CCS	gi|697174250|ref|XP_009596060.1| PREDICTED: CBL-interacting serine/threonine-protein kinase 6-like [Nicotiana tomentosiformis]	5.86e-155
m140627_221334_42199_c100506862550000001823076808221305_s1_X0/152141/31_1769_CCS	gi|902967420|ref|NP_001234196.2| FtsH-like protein precursor [Solanum lycopersicum]	0
m140627_102627_42199_c100506862550000001823076808221300_s1_X0/75472/32_1167_CCS	gi|698521531|ref|XP_009757572.1| PREDICTED: protein NRT1/ PTR FAMILY 4.5-like isoform X1 [Nicotiana sylvestris]	3.12e-141
m140627_173007_42199_c100506862550000001823076808221303_s1_X0/52486/1799_52_CCS	gi|698520386|ref|XP_009805063.1| PREDICTED: uncharacterized protein LOC104250191 [Nicotiana sylvestris]	0
m140627_102627_42199_c100506862550000001823076808221300_s1_X0/125885/31_1581_CCS	gi|727464919|ref|XP_010514317.1| PREDICTED: glyceraldehyde-3-phosphate dehydrogenase GAPA1, chloroplastic-like isoform X1 [Camelina sativa] gi|727464921|ref|XP_010514318.1| PREDICTED: glyceraldehyde-3-phosphate dehydrogenase GAPA1, chloroplastic-like isoform X2 [Camelina sativa] gi|727464923|ref|XP_010514319.1| PREDICTED: glyceraldehyde-3-phosphate dehydrogenase GAPA1, chloroplastic-like isoform …	5.63e-86
m140627_195211_42199_c100506862550000001823076808221304_s1_X0/22492/31_913_CCS	gi|697120804|ref|XP_009614370.1| PREDICTED: protein CURVATURE THYLAKOID 1A, chloroplastic [Nicotiana tomentosiformis]	8.74e-91
m140627_221334_42199_c100506862550000001823076808221305_s1_X0/142923/1969_55_CCS	gi|697114443|ref|XP_009611128.1| PREDICTED: probable carotenoid cleavage dioxygenase 4, chloroplastic [Nicotiana tomentosiformis]	0
m140627_173007_42199_c100506862550000001823076808221303_s1_X0/8123/1452_53_CCS	gi|729042213|dbj|BAP91041.1| glyceraldehyde 3-phosphate dehydrogenase-A [Nicotiana benthamiana]	0
m140627_221334_42199_c100506862550000001823076808221305_s1_X0/37644/32_2152_CCS	gi|697114443|ref|XP_009611128.1| PREDICTED: probable carotenoid cleavage dioxygenase 4, chloroplastic [Nicotiana tomentosiformis]	0
m140627_195211_42199_c100506862550000001823076808221304_s1_X0/119909/2221_63_CCS	gi|565348191|ref|XP_006341101.1| PREDICTED: signal recognition particle 54 kDa protein, chloroplastic-like [Solanum tuberosum]	0
m140627_221334_42199_c100506862550000001823076808221305_s1_X0/18795/1800_55_CCS	gi|565404555|ref|XP_006367701.1| PREDICTED: ubiquitin carboxyl-terminal hydrolase 6-like [Solanum tuberosum]	0
m140627_173007_42199_c100506862550000001823076808221303_s1_X0/1620/2105_54_CCS	gi|697169705|ref|XP_009593751.1| PREDICTED: glucose-6-phosphate 1-dehydrogenase, chloroplastic [Nicotiana tomentosiformis]	0
m140627_124518_42199_c100506862550000001823076808221301_s1_X0/113284/1181_63_CCS	gi|565400595|ref|XP_006365807.1| PREDICTED: probable 2-oxoglutarate-dependent dioxygenase AOP1.2-like [Solanum tuberosum]	1.92e-77
m140627_195211_42199_c100506862550000001823076808221304_s1_X0/34090/1182_59_CCS	gi|78191069|gb|ABB29859.1| carotene cleavage dioxygenase, partial [Nicotiana langsdorffii x Nicotiana sanderae]	2.49e-112
m140627_102627_42199_c100506862550000001823076808221300_s1_X0/49566/955_61_CCS	gi|697148293|ref|XP_009628327.1| PREDICTED: elongation factor TuA, chloroplastic [Nicotiana tomentosiformis]	4.74e-149
m140627_221334_42199_c100506862550000001823076808221305_s1_X0/77455/31_805_CCS	gi|698466497|ref|XP_009782922.1| PREDICTED: chlorophyll a-b binding protein 50, chloroplastic [Nicotiana sylvestris]	1.61e-133
m140627_124518_42199_c100506862550000001823076808221301_s1_X0/72862/1368_56_CCS	gi|821369733|gb|AKH40248.1| DIM/DWF1 [Withania somnifera]	0
m140627_124518_42199_c100506862550000001823076808221301_s1_X0/157868/31_862_CCS	gi|698565009|ref|XP_009773141.1| PREDICTED: protein CURVATURE THYLAKOID 1B, chloroplastic [Nicotiana sylvestris]	1.43e-80
m140627_124518_42199_c100506862550000001823076808221301_s1_X0/126149/31_943_CCS	gi|698474047|ref|XP_009784603.1| PREDICTED: auxin-binding protein ABP19a-like [Nicotiana sylvestris]	5.24e-119
m140627_150819_42199_c100506862550000001823076808221302_s1_X0/91157/31_943_CCS	gi|697116756|ref|XP_009612301.1| PREDICTED: thylakoid lumenal 19 kDa protein, chloroplastic [Nicotiana tomentosiformis]	2.86e-96
m140627_173007_42199_c100506862550000001823076808221303_s1_X0/50468/32_1424_CCS	gi|384038813|gb|AFH57997.1| chloroplast PsbO1 precursor [Nicotiana benthamiana]	0
m140627_150819_42199_c100506862550000001823076808221302_s1_X0/23050/31_982_CCS	gi|698551487|ref|XP_009769329.1| PREDICTED: pollen-specific protein SF3-like [Nicotiana sylvestris]	1.64e-124
m140627_173007_42199_c100506862550000001823076808221303_s1_X0/68794/24_1232_CCS	gi|698478679|ref|XP_009786482.1| PREDICTED: endochitinase 3-like [Nicotiana sylvestris]	8.99e-130
m140627_195211_42199_c100506862550000001823076808221304_s1_X0/41032/1451_52_CCS	gi|697115692|ref|XP_009611758.1| PREDICTED: bifunctional nuclease 1-like [Nicotiana tomentosiformis]	1.62e-177
m140627_173007_42199_c100506862550000001823076808221303_s1_X0/85200/31_1764_CCS	gi|698486487|ref|XP_009789972.1| PREDICTED: rhodanese-like domain-containing protein 4, chloroplastic [Nicotiana sylvestris]	4.78e-173
m140627_173007_42199_c100506862550000001823076808221303_s1_X0/109830/31_1877_CCS	gi|429535123|emb|CCP37650.1| catalase-1 [Nicotiana tabacum]	0
m140627_124518_42199_c100506862550000001823076808221301_s1_X0/117488/30_1189_CCS	gi|565394608|ref|XP_006362949.1| PREDICTED: protochlorophyllide reductase, chloroplastic-like [Solanum tuberosum]	0
m140627_195211_42199_c100506862550000001823076808221304_s1_X0/27734/2119_60_CCS	gi|697160375|ref|XP_009588960.1| PREDICTED: linoleate 13S-lipoxygenase 2-1, chloroplastic-like [Nicotiana tomentosiformis]	0
m140627_173007_42199_c100506862550000001823076808221303_s1_X0/46156/31_1832_CCS	gi|460386446|ref|XP_004238909.1| PREDICTED: uncharacterized protein LOC101248774 [Solanum lycopersicum]	0
m140627_150819_42199_c100506862550000001823076808221302_s1_X0/149854/30_1502_CCS	gi|698576660|ref|XP_009776275.1| PREDICTED: uncharacterized protein LOC104226083 [Nicotiana sylvestris]	4.19e-125
m140627_173007_42199_c100506862550000001823076808221303_s1_X0/61162/1357_56_CCS	gi|6646840|emb|CAB64599.1| arginine decarboxylase 1 [Datura stramonium]	5.85e-158
m140627_124518_42199_c100506862550000001823076808221301_s1_X0/134066/1372_52_CCS	gi|697188495|ref|XP_009603290.1| PREDICTED: uncharacterized protein LOC104098301 [Nicotiana tomentosiformis]	1.41e-143
m140627_195211_42199_c100506862550000001823076808221304_s1_X0/126605/1117_51_CCS	gi|565344882|ref|XP_006339532.1| PREDICTED: short-chain dehydrogenase/reductase 2b-like [Solanum tuberosum]	3.94e-86
m140627_195211_42199_c100506862550000001823076808221304_s1_X0/101102/1583_80_CCS	gi|4827251|dbj|BAA77604.1| plastidic aldolase NPALDP1 [Nicotiana paniculata]	0
m140627_124518_42199_c100506862550000001823076808221301_s1_X0/130201/1452_63_CCS	gi|698562727|ref|XP_009772493.1| PREDICTED: glutamine synthetase cytosolic isozyme 1-1 [Nicotiana sylvestris]	0
m140627_150819_42199_c100506862550000001823076808221302_s1_X0/31043/31_1169_CCS	gi|698526193|ref|XP_009759927.1| PREDICTED: oxygen-evolving enhancer protein 1, chloroplastic-like [Nicotiana sylvestris]	0
m140627_102627_42199_c100506862550000001823076808221300_s1_X0/138077/31_1043_CCS	gi|694315840|ref|XP_009377327.1| PREDICTED: chlorophyll a-b binding protein of LHCII type 1-like [Pyrus x bretschneideri]	4.41e-118
m140627_221334_42199_c100506862550000001823076808221305_s1_X0/84124/1858_55_CCS	gi|71726946|gb|AAZ39644.1| cytochrome P450 monooxygenase [Petunia x hybrida]	0
m140627_124518_42199_c100506862550000001823076808221301_s1_X0/28359/1251_54_CCS	gi|257831431|gb|ACV71016.1| UPA16 [Capsicum annuum]	7.12e-121
m140627_150819_42199_c100506862550000001823076808221302_s1_X0/44829/1128_59_CCS	gi|697142065|ref|XP_009625149.1| PREDICTED: uncharacterized protein LOC104116070 [Nicotiana tomentosiformis]	1.18e-69
m140627_173007_42199_c100506862550000001823076808221303_s1_X0/138756/1486_52_CCS	gi|565366189|ref|XP_006349776.1| PREDICTED: serine--glyoxylate aminotransferase-like [Solanum tuberosum]	0
m140627_102627_42199_c100506862550000001823076808221300_s1_X0/114470/1034_60_CCS	gi|698466505|ref|XP_009782924.1| PREDICTED: chlorophyll a-b binding protein 50, chloroplastic-like [Nicotiana sylvestris]	2.5e-151
m140627_124518_42199_c100506862550000001823076808221301_s1_X0/50612/30_1589_CCS	gi|697115049|ref|XP_009611450.1| PREDICTED: probable methyltransferase PMT21 [Nicotiana tomentosiformis] gi|697115051|ref|XP_009611451.1| PREDICTED: probable methyltransferase PMT21 [Nicotiana tomentosiformis] gi|697115053|ref|XP_009611452.1| PREDICTED: probable methyltransferase PMT21 [Nicotiana tomentosiformis]	0
m140627_221334_42199_c100506862550000001823076808221305_s1_X0/104335/1914_59_CCS	gi|697168227|ref|XP_009592991.1| PREDICTED: allantoinase isoform X1 [Nicotiana tomentosiformis]	0
m140627_195211_42199_c100506862550000001823076808221304_s1_X0/115012/2037_56_CCS	gi|698573180|ref|XP_009775337.1| PREDICTED: alpha-glucan water dikinase, chloroplastic isoform X1 [Nicotiana sylvestris] gi|698573184|ref|XP_009775338.1| PREDICTED: alpha-glucan water dikinase, chloroplastic isoform X1 [Nicotiana sylvestris]	0
m140627_173007_42199_c100506862550000001823076808221303_s1_X0/105672/30_1984_CCS	gi|697128992|ref|XP_009618552.1| PREDICTED: plastidal glycolate/glycerate translocator 1, chloroplastic [Nicotiana tomentosiformis]	4.18e-177
m140627_150819_42199_c100506862550000001823076808221302_s1_X0/47999/1271_54_CCS	gi|698478679|ref|XP_009786482.1| PREDICTED: endochitinase 3-like [Nicotiana sylvestris]	2.42e-96
m140627_124518_42199_c100506862550000001823076808221301_s1_X0/30358/993_65_CCS	gi|697111283|ref|XP_009609516.1| PREDICTED: chlorophyll a-b binding protein 6A, chloroplastic [Nicotiana tomentosiformis]	2.85e-172
m140627_124518_42199_c100506862550000001823076808221301_s1_X0/47628/995_60_CCS	gi|697113552|ref|XP_009610659.1| PREDICTED: dirigent protein 1-like [Nicotiana tomentosiformis]	1.13e-78
m140627_195211_42199_c100506862550000001823076808221304_s1_X0/25644/1951_60_CCS	gi|698553710|ref|XP_009770013.1| PREDICTED: geraniol 8-hydroxylase-like [Nicotiana sylvestris]	0
m140627_124518_42199_c100506862550000001823076808221301_s1_X0/33009/32_1000_CCS	gi|697176935|ref|XP_009597417.1| PREDICTED: chlorophyll a-b binding protein 50, chloroplastic [Nicotiana tomentosiformis]	1.34e-104
m140627_124518_42199_c100506862550000001823076808221301_s1_X0/122430/1460_61_CCS	gi|697134468|ref|XP_009621285.1| PREDICTED: protein ECERIFERUM 1 [Nicotiana tomentosiformis]	0
m140627_150819_42199_c100506862550000001823076808221302_s1_X0/82577/953_59_CCS	gi|697109746|ref|XP_009608737.1| PREDICTED: protein NRT1/ PTR FAMILY 6.2-like isoform X1 [Nicotiana tomentosiformis]	1.4e-133
m140627_150819_42199_c100506862550000001823076808221302_s1_X0/21569/1116_48_CCS	gi|565400595|ref|XP_006365807.1| PREDICTED: probable 2-oxoglutarate-dependent dioxygenase AOP1.2-like [Solanum tuberosum]	3.65e-64
m140627_150819_42199_c100506862550000001823076808221302_s1_X0/64817/1040_57_CCS	gi|460370485|ref|XP_004231083.1| PREDICTED: uncharacterized protein ycf39 [Solanum lycopersicum]	0
m140627_221334_42199_c100506862550000001823076808221305_s1_X0/12528/1053_59_CCS	gi|295824589|gb|ABF72923.2| chloroplast chlorophyll a/b-binding protein [Solanum nigrum] gi|295824591|gb|ABF72924.2| chloroplast chlorophyll a/b-binding protein [Solanum nigrum]	2.72e-89
m140627_221334_42199_c100506862550000001823076808221305_s1_X0/129567/1246_55_CCS	gi|630866529|gb|AHZ08760.1| 2-hydroxyisoflavanone dehydratase [Nicotiana tabacum]	2.75e-155
m140627_150819_42199_c100506862550000001823076808221302_s1_X0/9461/1162_51_CCS	gi|460372741|ref|XP_004232184.1| PREDICTED: cyclic nucleotide-gated ion channel 2 isoform X1 [Solanum lycopersicum]	1.45e-100
m140627_124518_42199_c100506862550000001823076808221301_s1_X0/48143/1465_51_CCS	gi|71726952|gb|AAZ39647.1| cytochrome P450 monooxygenase [Petunia x hybrida]	5.62e-124
m140627_124518_42199_c100506862550000001823076808221301_s1_X0/140550/990_58_CCS	gi|697125489|ref|XP_009616764.1| PREDICTED: salicylic acid-binding protein 2-like [Nicotiana tomentosiformis]	9.05e-86
m140627_195211_42199_c100506862550000001823076808221304_s1_X0/63537/1884_58_CCS	gi|698521109|ref|XP_009757367.1| PREDICTED: carotene epsilon-monooxygenase, chloroplastic [Nicotiana sylvestris]	0
m140627_102627_42199_c100506862550000001823076808221300_s1_X0/112660/33_1503_CCS	gi|565350398|ref|XP_006342156.1| PREDICTED: glyceraldehyde-3-phosphate dehydrogenase B, chloroplastic-like [Solanum tuberosum]	4.25e-154
m140627_221334_42199_c100506862550000001823076808221305_s1_X0/121572/784_56_CCS	gi|384038819|gb|AFH58000.1| chloroplast PsbO4 precursor [Nicotiana benthamiana]	8.94e-131
m140627_150819_42199_c100506862550000001823076808221302_s1_X0/49435/995_52_CCS	gi|697141554|ref|XP_009624892.1| PREDICTED: thylakoid lumenal 16.5 kDa protein, chloroplastic [Nicotiana tomentosiformis]	3.55e-63
m140627_102627_42199_c100506862550000001823076808221300_s1_X0/161995/31_1640_CCS	gi|698458903|ref|XP_009781171.1| PREDICTED: cytochrome P450 CYP72A219-like, partial [Nicotiana sylvestris]	0
